# Supplementary material for: Apical anchorage and stabilization of subpellicular microtubules by apical polar ring ensures Plasmodium ookinete infection in mosquito
Source: Nat Commun. 2022 Dec 3;13:7465. doi: 10.1038/s41467-022-35270-w (PMC9719560; doi:10.1038/s41467-022-35270-w)
Supplement: Supplementary file 4 — Supplementary Data 1 [file 41467_2022_35270_MOESM4_ESM.xlsx]

## Sheet: Sheet1
Gene ID in P. yoelii	Protein Description	Protein ID in Uniprot	Log2(Tb-ARA1/Tb-CytoII)	Adjusted P-value (-Log10)	Unique Peptide	Gene ortholog
						P. falciparum	P. berghei
PY17X_1412750	Apical ring associated protein 1, putative	A0A4V0KT72	7.15255	4.95766	17	PF3D7_1312450	PBANKA_1410950			LEGEND
PY17X_0942300	Nucleic acid binding protein, putative	A0A077Y9C5	5.89096	3.80201	2	PF3D7_0503300	PBANKA_0939800			Collumn name	Explanation
PY17X_1322400	Uncharacterized protein	A0A078KDQ5	5.63466	4.79544	43	PF3D7_1454900	PBANKA_1318600			Gene ID in P. yoelii	PlasmoDB gene ID.
PY17X_0721000	Uncharacterized protein	A0A077Y2L2	5.53463	5.63226	12	PF3D7_0418900	PBANKA_0721000			Protein Description	PlasmoDB protein product description of the associated gene-ID.
PY17X_0402200	Fam-b protein	A0A077Y162	4.91153	3.6697	3	#N/A	PBANKA_0100021			Protein ID in Uniprot	Uniprot protein ID description of the associated gene-ID.
PY17X_0304800	DNA-directed RNA polymerase subunit	A0A077Y3R5	4.81496	3.49518	1	PF3D7_0206600	PBANKA_0304200			Log2(Tb-APR2/Tb-CytoI)	Transformed protein intensity (log2-transformed summed intensity of all detected peptides belonging to this protein) ratio of the experimental group (Tb-APR2) over the control group (Tb-cytoI).
PY17X_1336300	Leucine-rich repeat protein	A0A077Y9G4	4.69147	1.91333	2	PF3D7_1468300	PBANKA_1331600			Adjusted P-value	Adjusted p-value that reflects the chance that this identification is right (the higher the better).
PY17X_0803400	Uncharacterized protein	A0A077Y6Z2	4.54924	2.38524	2	PF3D7_0703000	PBANKA_0800700			Unique Peptide	Number of unique peptides identified for this protein only.
PY17X_1322800	Uncharacterized protein	A0A078KK86	4.53404	4.69523	17	PF3D7_1455300	PBANKA_1319000			Gene ortholog	Gene orthology in other Plasmodium species.
PY17X_0807500	Uncharacterized protein	A0A078K6E0	4.53229	3.98163	3	PF3D7_0707200	PBANKA_0804400			#N/A	Absent orthology in some Plasmodium species.
PY17X_1322300	Uncharacterized protein	A0A078KK80	4.41681	4.32589	24	PF3D7_1454800	PBANKA_1318500			Character in Bold	APR protein candiates shown both in Tb-APR2 and Tb-ARA1 groups.
PY17X_1116200	Uncharacterized protein	A0A078KC14	4.19571	4.91483	19	PF3D7_0515400	PBANKA_1115000
PY17X_0924200	ATG12-activating enzyme E1 ATG7	A0A4V6MAM3	4.18579	4.0531	6	PF3D7_1126100	PBANKA_0922200
PY17X_1111000	Stripes inner membrane complex protein, putative	A0A078K5K0	4.07747	4.83547	21	PF3D7_0510300	PBANKA_1109900
PY17X_0612100	HSP20-like chaperone, putative	A0A077Y1J5	3.93181	5.3043	80	PF3D7_1211100	PBANKA_0609600
PY17X_1417200	U4/U6.U5 tri-snRNP-associated protein 2, putative	A0A077YAI0	3.75864	3.89036	2	PF3D7_1317000	PBANKA_1415500
PY17X_1027600	H/ACA ribonucleoprotein complex subunit 4, putative	A0A077YHM4	3.74899	3.28863	7	PF3D7_1018000	PBANKA_0502300
PY17X_1349300	Uncharacterized protein	A0A078KLE4	3.47587	3.44255	3	PF3D7_1329500	PBANKA_1344500
PY17X_0936200	Ubiquitin domain-containing protein DSK2, putative	A0A077Y540	3.23812	3.48375	2	PF3D7_1113400	PBANKA_0916400
PY17X_0835000	Uncharacterized protein	A0A078K6S4	3.2378	4.81367	14	#N/A	PBANKA_0831600
PY17X_1228700	Uncharacterized protein	A0A077Y7N1	3.20765	5.00225	22	PF3D7_0805100	PBANKA_1225500
PY17X_1448500	Uncharacterized protein	A0A078KG19	3.19613	4.39032	10	PF3D7_1231300	PBANKA_1446000
PY17X_1217600	Uncharacterized protein	A0A077Y879	3.14981	0.884226	8	PF3D7_1016000	PBANKA_1214400
PY17X_1214800	Uncharacterized protein	A0A078KDQ7	3.11247	4.70814	4	PF3D7_1013200	PBANKA_1211600
PY17X_0503000	Uncharacterized protein	A0A077Y4X3	3.10151	5.42396	2	#N/A	PBANKA_0502000
PY17X_0407000	Glycerol-3-phosphate dehydrogenase	A0A078K6T2	3.08031	3.77428	5	PF3D7_0306400	PBANKA_0404800
PY17X_0830200	Protein kinase, putative	A0A078KA30	3.05892	4.59116	15	PF3D7_0926100	PBANKA_0826900
PY17X_1337500	Acetyl-CoA carboxylase	A0A077Y9X3	2.95753	5.32213	34	PF3D7_1469600	PBANKA_1332800
PY17X_1110800	Uncharacterized protein	A0A078KC63	2.9184	3.04613	5	PF3D7_0510100	PBANKA_1109700
PY17X_0404900	Inner membrane complex protein 1e, putative	A0A078K731	2.85747	5.67227	48	PF3D7_0304100	PBANKA_0402700
PY17X_0513300	Protoporphyrinogen oxidase	A0A077Y1P4	2.84456	1.94974	7	PF3D7_1028100	PBANKA_0512200
PY17X_0909300	Uncharacterized protein	A0A077Y6H5	2.75829	6.01772	71	#N/A	PBANKA_0901900
PY17X_1315100	Inner membrane complex protein, putative	A0A078KKA1	2.74106	3.66491	14	PF3D7_1447500	PBANKA_1311300
PY17X_1339500	Uncharacterized protein	A0A4V0KRZ1	2.74017	5.50103	81	PF3D7_1471600	PBANKA_1334800
PY17X_1309000	Serine/threonine protein kinase, putative	A0A078KK41	2.71887	2.57851	18	PF3D7_1441300	PBANKA_1305200
PY17X_1334300	Uncharacterized protein	A0A077Y9D9	2.65878	2.9332	2	#N/A	PBANKA_1329600
PY17X_1334200	Serine/threonine-protein phosphatase	A0A078KKW0	2.64773	4.1632	28	PF3D7_1466100	PBANKA_1329500
PY17X_1244500	Uncharacterized protein	A0A4V0KRB3	2.64115	1.51417	6	PF3D7_0526500	PBANKA_1241300
PY17X_1350200	ER lumen protein retaining receptor 1, putative	A0A078KHF1	2.63275	2.03042	4	PF3D7_1330400	PBANKA_1345400
PY17X_1014800	Mitogen-activated protein kinase	A0A078KC76	2.58015	2.16597	1	PF3D7_1431500	PBANKA_1013300
PY17X_0304000	RNA-binding protein, putative	A0A077Y099	2.56026	5.47738	9	PF3D7_0205700	PBANKA_0303400
PY17X_1324600	Uncharacterized protein	A0A078KGJ6	2.52581	2.90291	12	#N/A	PBANKA_1320800
PY17X_1220800	Histone H2A	A0A078KDX0	2.51872	2.54683	7	PF3D7_0320900	PBANKA_1217600
PY17X_1034500	Rhoptry-associated protein 1, putative	A0A078KJI1	2.51469	3.33438	5	PF3D7_1410400	PBANKA_1032100
PY17X_1411700	AP-1 complex subunit mu-1, putative	A0A077YAB1	2.47827	2.01184	4	PF3D7_1311400	PBANKA_1409900
PY17X_1460000	General transcription factor IIH subunit 4	A0A077YCP3	2.47241	1.84294	5	PF3D7_1244200	PBANKA_1457500
PY17X_0606500	HAD domain ookinete protein, putative	A0A077Y3R0	2.45593	2.94032	2	PF3D7_1205200	PBANKA_0603900
PY17X_0814300	Small nuclear ribonucleoprotein Sm D3	A0A077Y362	2.36324	1.98999	3	PF3D7_0909800	PBANKA_0811000
PY17X_1354900	Uncharacterized protein	A0A078KHI2	2.35331	3.06734	3	PF3D7_1336000	PBANKA_1349900
PY17X_1208100	Uncharacterized protein	A0A078K9X1	2.33763	4.19117	7	PF3D7_1006700	PBANKA_1204900
PY17X_1359200	Uncharacterized protein	A0A078KHK3	2.28473	2.85981	4	PF3D7_1340400	PBANKA_1353800
PY17X_0620100	Uncharacterized protein	A0A4V6MAC2	2.18621	3.27417	11	#N/A	PBANKA_0617400
PY17X_0944400	Histone H4 (Fragment)	Q7Z1F4	2.16008	2.34941	14	PF3D7_1105000	PBANKA_0941900
PY17X_1360600	Inner membrane complex protein 1k, putative	A0A077Y9T1	2.1522	5.36536	34	PF3D7_1341800	PBANKA_1354900
PY17X_1102400	Skeleton-binding protein 1, putative	A0A4V0KN03	2.145	1.3041	2	PF3D7_0501300	PBANKA_1101300
PY17X_0828800	Uncharacterized protein	A0A4V0KK22	2.07255	3.26628	4	#N/A	PBANKA_0825500
PY17X_1128500	Choline/ethanolaminephosphotransferase	A0A077Y863	2.05179	1.88818	2	PF3D7_0628300	PBANKA_1127000
PY17X_1222300	inner membrane complex protein 1d, putative	A0A077Y9A3	2.04151	3.88348	17	PF3D7_0708600	PBANKA_1219100
PY17X_0102600	MYND finger protein, putative	A0A077XZQ1	2.02699	2.32977	3	PF3D7_0602200	PBANKA_0101000
PY17X_1237100	Uncharacterized protein	A0A077Y7W3	2.02238	2.89875	14	PF3D7_0518900	PBANKA_1233700
PY17X_0521000	Uncharacterized protein	A0A077Y5D9	1.99465	4.74279	39	#N/A	PBANKA_0519900
PY17X_1236900	mRNA-binding protein PUF1	A0A4V0KQ95	1.98551	4.56759	54	PF3D7_0518700	PBANKA_1233500
PY17X_1021600	NTF2 domain-containing protein	A0A4V0KMH9	1.9496	4.38183	43	PF3D7_1423700	PBANKA_1019700
PY17X_1023900	40S ribosomal protein S25	A0A078KF56	1.93037	2.3082	4	PF3D7_1421200	PBANKA_1022000
PY17X_1104500	60S ribosomal protein L31, putative	A0A078K5D1	1.87537	5.35613	3	PF3D7_0503800	PBANKA_1103400
PY17X_0110400	Histone H3	A0A078JZQ6	1.86027	1.61117	8	PF3D7_0610400	PBANKA_0108800
PY17X_1413000	Uncharacterized protein	A0A4V0KT67	1.85095	1.67327	7	#N/A	PBANKA_1411200
PY17X_1415300	Serine/threonine protein kinase PK9, putative	A0A077YCM7	1.83622	1.44284	3	PF3D7_1315100	PBANKA_1413600
PY17X_0622600	Obg-like ATPase 1	A0A4V0KJ57	1.80169	2.4512	4	PF3D7_0722400	PBANKA_0619900
PY17X_1118100	Histone H2A	A0A077Y7U9	1.76204	1.97126	23	PF3D7_0617800	PBANKA_1117000
PY17X_0620900	Phosphoinositide-binding protein, putative	A0A4V0KID1	1.74314	1.21921	10	PF3D7_0720700	PBANKA_0618200
PY17X_1449000	Asparagine-rich protein, putative	A0A077YBG7	1.69436	5.60243	14	PF3D7_0506500	PBANKA_0820900
PY17X_0705100	Uncharacterized protein	A0A078K5C9	1.62145	1.77792	2	PF3D7_0825800	PBANKA_0704800
PY17X_0108900	Chaperone, putative	A0A077Y0K4	1.61206	6.04594	125	PF3D7_0608700	PBANKA_0107300
PY17X_1020900	60S ribosomal protein L7a	A0A077YJA2	1.60795	3.81236	13	PF3D7_1424400	PBANKA_1019400
PY17X_1408400	Carbamoyl phosphate synthetase, putative	A0A078K8E5	1.60548	5.4895	392	PF3D7_1308200	PBANKA_1406700
PY17X_0704400	Ubiquitin conjugation factor E4 B, putative	A0A4V0KJZ4	1.59558	1.0709	1	PF3D7_0826500	PBANKA_0704100
PY17X_0314800	Uncharacterized protein	A0A077Y418	1.59182	1.77447	3	PF3D7_0217600	PBANKA_0314300
PY17X_1439000	Inner membrane complex protein 1h, putative	A0A078KFM8	1.57933	4.16356	33	PF3D7_1221400	PBANKA_1436600
PY17X_1210400	Adenylate kinase, putative	A0A077Y785	1.57787	2.03038	1	PF3D7_1008900	PBANKA_1207200
PY17X_0707600	Histone acetyltransferase GCN5, putative	A0A078K5F1	1.55912	4.21065	22	PF3D7_0823300	PBANKA_0707300
PY17X_0707700	RNA-binding protein, putative	A0A078K5T1	1.52998	2.88431	9	PF3D7_0823200	PBANKA_0506200
PY17X_1418900	Uncharacterized protein	A0A078KF46	1.50004	2.49002	8	PF3D7_1318700	PBANKA_1417200
PY17X_0818700	Uncharacterized protein	A0A078K9S4	1.48831	3.64729	9	PF3D7_0914400	PBANKA_0815400
PY17X_1420200	TBC domain protein, putative	A0A077YAL3	1.48769	2.39672	4	PF3D7_1320200	PBANKA_1418500
PY17X_1230800	Uncharacterized protein	A0A078K7K2	1.47441	1.74247	3	PF3D7_0802900	PBANKA_1227300
PY17X_1406000	Uncharacterized protein	A0A078KBD2	1.40714	1.90834	1	PF3D7_1305800	PBANKA_1404300
PY17X_1339000	Exported protein 2, putative	A0A078KGY4	1.37014	2.34738	3	PF3D7_1471100	PBANKA_1334300
PY17X_0903300	Tubulin--tyrosine ligase, putative	A0A077Y6C1	1.36744	3.08735	11	PF3D7_1147200	PBANKA_0901900
PY17X_1225800	AP-3 complex subunit delta, putative	A0A077Y9D7	1.36088	4.874	17	PF3D7_0808100	PBANKA_1222600
PY17X_0521800	Uncharacterized protein	A0A078K526	1.35929	1.02504	1	PF3D7_1037800	PBANKA_0520700
PY17X_1040400	Cytochrome c, putative	A0A077YGK0	1.33619	2.53628	1	PF3D7_1404100	PBANKA_1038000
PY17X_1217200	Heat shock protein 60, putative	A0A4V0KR08	1.31999	2.26584	34	PF3D7_1015600	PBANKA_1214000
PY17X_1117500	Malate:quinone oxidoreductase, putative	A0A077Y616	1.30847	1.5064	5	PF3D7_0616800	PBANKA_1116300
PY17X_0905200	Serine/threonine protein kinase, putative	A0A077Y4E9	1.30108	2.4248	9	PF3D7_1145200	PBANKA_0903800
PY17X_1231500	1-Cys Peroxiredoxin (1-cys peroxiredoxin, putative)	Q86SB3	1.29184	3.35539	6	PF3D7_0802200	PBANKA_1228000
PY17X_1443600	Haloacid dehalogenase-like hydrolase, putative	A0A078KFS2	1.26777	2.56016	6	PF3D7_1033400	PBANKA_0517200
PY17X_0605700	Eukaryotic translation initiation factor 5A	A0A078KDG7	1.24547	2.99032	11	PF3D7_1204300	PBANKA_0603200
PY17X_0908500	Inner membrane complex protein 1b	A0A078K477	1.23405	3.10756	20	PF3D7_0304000	PBANKA_0402600
PY17X_0214600	Allantoicase (EC 3.5.3.4)	A0A077Y0J6	1.22152	4.1184	32	PF3D7_0729100	PBANKA_0213200
PY17X_1219700	Peptidyl-prolyl cis-trans isomerase	A0A077Y7F0	1.21905	1.76835	4	PF3D7_0322000	PBANKA_1216500
PY17X_0210000	Uncharacterized protein	A0A077Y3B9	1.21758	1.5579	1	PF3D7_0104500	PBANKA_0208600
PY17X_1138600	Protein transport protein Sec24A, putative	A0A077Y6L2	1.20836	3.10343	68	PF3D7_1361100	PBANKA_1137200
PY17X_0712800	14-3-3 protein, putative	A0A077Y3H7	1.19118	3.5438	48	PF3D7_0818200	PBANKA_0712600
PY17X_1112500	Inositol-3-phosphate synthase	A0A077Y7Q9	1.17869	2.16437	8	PF3D7_0511800	PBANKA_1111400
PY17X_0915800	Protein disulfide isomerase related protein, putative	A0A077Y4Q9	1.16254	2.57166	11	PF3D7_1134100	PBANKA_0914300
PY17X_0504300	Eukaryotic translation initiation factor 2A	A0A078K4P0	1.14421	3.59154	50	PF3D7_1019000	PBANKA_0503200
PY17X_0311400	T-complex protein 1 subunit theta, putative	A0A4V0KFD3	1.14007	3.3385	167	PF3D7_0214000	PBANKA_0310900
PY17X_1466300	DNA repair protein rhp16, putative	A0A078KA44	1.11482	2.76777	10	PF3D7_1250800	PBANKA_1463700
PY17X_0806800	Uncharacterized protein	A0A078K922	1.11227	3.01838	21	#N/A	PBANKA_0804100
