# Supplementary material for: Apical anchorage and stabilization of subpellicular microtubules by apical polar ring ensures Plasmodium ookinete infection in mosquito
Source: Nat Commun. 2022 Dec 3;13:7465. doi: 10.1038/s41467-022-35270-w (PMC9719560; doi:10.1038/s41467-022-35270-w)
Supplement: Supplementary file 5 — Supplementary Data 2 [file 41467_2022_35270_MOESM5_ESM.xlsx]

## Sheet: Sheet1
Gene ID in P. yoelii	Protein Description	Protein ID in Uniprot	Log2(Tb-ARA1/Tb-CytoII)	Adjusted P-value (-Log10)	Unique Peptide	Gene ortholog
						P. falciparum	P. berghei
PY17X_1412750	Apical ring associated protein 1, putative	A0A4V0KT72	7.16852	4.79753	15	PF3D7_1312450	PBANKA_1410950			LEGEND
PY17X_1322400	Uncharacterized protein	A0A078KDQ5	5.22285	4.5551	42	PF3D7_1454900	PBANKA_1318600			Collumn name	Explanation
PY17X_0807500	Uncharacterized protein	A0A078K6E0	5.13088	4.10954	3	PF3D7_0707200	PBANKA_0804400			Gene ID in P. yoelii	PlasmoDB gene ID.
PY17X_0408800	T-complex protein 1 subunit eta	A0A077Y4G1	5.07414	7.17982	44	PF3D7_0308200	PBANKA_0406500			Protein Description	PlasmoDB protein product description of the associated gene-ID.
PY17X_0721000	Uncharacterized protein	A0A077Y2L2	4.94163	5.77182	12	PF3D7_0418900	PBANKA_0721000			Protein ID in Uniprot	Uniprot protein ID description of the associated gene-ID.
PY17X_0311400	T-complex protein 1 subunit theta, putative	A0A4V0KFD3	4.87088	5.83013	158	PF3D7_0214000	PBANKA_0310900			Log2(Tb-ARA1/Tb-CytoII)	Transformed protein intensity (log2-transformed summed intensity of all detected peptides belonging to this protein) ratio of the experimental group (Tb-ARA1) over the control group (Tb-cytoII).
PY17X_1136400	Zinc finger protein, putative	A0A078K9B8	4.74718	6.0756	1	PF3D7_1425600	PBANKA_1134900			Adjusted P-value	Adjusted p-value that reflects the chance that this identification is right (the higher the better).
PY17X_1322300	Uncharacterized protein	A0A078KK80	4.58072	4.37086	22	PF3D7_1454800	PBANKA_1318500			Unique Peptide	Number of unique peptides identified for this protein only.
PY17X_1111000	Stripes inner membrane complex protein, putative	A0A078K5K0	4.28757	4.9378	21	PF3D7_0510300	PBANKA_1109900			Gene ortholog	Gene orthology in other Plasmodium species.
PY17X_1236900	mRNA-binding protein PUF1	A0A4V0KQ95	4.1673	7.60565	54	PF3D7_0518700	PBANKA_1233500			#N/A	Absent orthology in some Plasmodium species.
PY17X_0612100	HSP20-like chaperone, putative	A0A077Y1J5	4.09301	5.265	79	PF3D7_1211100	PBANKA_0609600			Character in Bold	APR protein candiates shown both in Tb-APR2 and Tb-ARA1 groups.
PY17X_1214800	Uncharacterized protein	A0A078KDQ7	3.89205	3.85948	5	PF3D7_1013200	PBANKA_1211600
PY17X_0803400	Uncharacterized protein	A0A077Y6Z2	3.877	2.06672	2	PF3D7_0703000	PBANKA_0800700
PY17X_1315100	Inner membrane complex protein, putative	A0A078KKA1	3.85909	4.85389	11	PF3D7_1447500	PBANKA_1311300
PY17X_1446600	T-complex protein 1 subunit gamma	A0A077YDG3	3.80073	5.42057	51	PF3D7_0320300	PBANKA_1218200
PY17X_0821100	Uncharacterized protein	A0A078K6Q0	3.59886	3.65231	3	PF3D7_0916800	PBANKA_0817800
PY17X_0514100	Inner membrane complex protein 1m, putative	A0A077Y592	3.4022	5.77493	7	PF3D7_1028900	PBANKA_0513000
PY17X_1309000	Serine/threonine protein kinase, putative	A0A078KK41	3.34007	4.92657	17	PF3D7_1441300	PBANKA_1305200
PY17X_1322800	Uncharacterized protein	A0A078KK86	3.29183	3.92914	18	PF3D7_1455300	PBANKA_1319000
PY17X_1128500	Choline/ethanolaminephosphotransferase	A0A077Y863	3.24427	1.81721	2	PF3D7_0628300	PBANKA_1127000
PY17X_0402200	Fam-b protein	A0A077Y162	3.22992	2.97124	3	#N/A	PBANKA_0100021
PY17X_1337500	Acetyl-CoA carboxylase	A0A077Y9X3	3.10901	5.39725	30	PF3D7_1469600	PBANKA_1332800
PY17X_1230800	Uncharacterized protein	A0A078K7K2	3.03846	2.50567	3	PF3D7_0802900	PBANKA_1227300
PY17X_1104400	Myosin B, putative	A0A077Y5K6	3.02694	4.00408	9	PF3D7_0503600	PBANKA_1103300
PY17X_0407000	Glycerol-3-phosphate dehydrogenase	A0A078K6T2	3.01694	3.9355	5	PF3D7_0306400	PBANKA_0404800
PY17X_1454800	DUF4149 domain-containing protein	A0A077YC80	2.944	2.18689	1	PF3D7_1237700	PBANKA_1452300
PY17X_0606500	HAD domain ookinete protein, putative	A0A077Y3R0	2.88327	2.40018	1	PF3D7_1205200	PBANKA_0603900
PY17X_0806800	Uncharacterized protein	A0A078K922	2.86534	5.2225	20	#N/A	PBANKA_0804100
PY17X_1027600	H/ACA ribonucleoprotein complex subunit 4, putative	A0A077YHM4	2.79809	3.59487	8	PF3D7_1018000	PBANKA_0502300
PY17X_1010700	Ataxin-2 like protein, putative	A0A078KIH4	2.78594	6.27547	47	PF3D7_1435700	PBANKA_1009100
PY17X_1360600	Inner membrane complex protein 1k, putative	A0A077Y9T1	2.78258	5.55865	33	PF3D7_1341800	PBANKA_1354900
PY17X_1222300	inner membrane complex protein 1d, putative	A0A077Y9A3	2.77184	4.46523	15	PF3D7_0708600	PBANKA_1219100
PY17X_1336300	Leucine-rich repeat protein	A0A077Y9G4	2.74085	0.988058	3	PF3D7_1468300	PBANKA_1331600
PY17X_1217200	Heat shock protein 60, putative	A0A4V0KR08	2.74036	8.14505	33	PF3D7_1015600	PBANKA_1214000
PY17X_1116200	Uncharacterized protein	A0A078KC14	2.72283	4.141	16	PF3D7_0515400	PBANKA_1115000
PY17X_1334300	Uncharacterized protein	A0A077Y9D9	2.7135	2.47419	2	#N/A	PBANKA_1329600
PY17X_1134600	Non-specific serine/threonine protein kinase	A0A078KCT5	2.71099	2.80529	2	PF3D7_0309200	PBANKA_0104100
PY17X_0404900	Inner membrane complex protein 1e, putative	A0A078K731	2.68624	5.52084	47	PF3D7_0304100	PBANKA_0402700
PY17X_1237100	Uncharacterized protein	A0A077Y7W3	2.66826	5.46138	12	PF3D7_0518900	PBANKA_1233700
PY17X_0940900	Endoplasmic reticulum-resident calcium binding protein, putative	A0A078K825	2.65112	3.64279	5	PF3D7_1108600	PBANKA_0938400
PY17X_1411700	AP-1 complex subunit mu-1, putative	A0A077YAB1	2.5935	2.53986	4	PF3D7_1311400	PBANKA_1409900
PY17X_0717000	Uncharacterized protein	A0A077Y4R6	2.56603	3.421	1	PF3D7_0414800	PBANKA_0716800
PY17X_0917900	Ubiquitin-like protein, putative	A0A078KB11	2.54207	5.59012	36	PF3D7_1132000	PBANKA_0916400
PY17X_1324600	Uncharacterized protein	A0A078KGJ6	2.49099	2.83345	11	#N/A	PBANKA_1320800
PY17X_0707700	RNA-binding protein, putative	A0A078K5T1	2.48728	4.07371	10	PF3D7_0823200	PBANKA_0506200
PY17X_0936200	Ubiquitin domain-containing protein DSK2, putative	A0A077Y540	2.46939	3.00637	2	PF3D7_1113400	PBANKA_0916400
PY17X_1359200	Uncharacterized protein	A0A078KHK3	2.41534	3.31653	5	PF3D7_1340400	PBANKA_1353800
PY17X_0936300	Protein tyrosine phosphatase, putative	A0A077Y928	2.40294	1.41404	1	PF3D7_1113300	PBANKA_0934300
PY17X_1417200	U4/U6.U5 tri-snRNP-associated protein 2, putative	A0A077YAI0	2.35364	3.24209	2	PF3D7_1317000	PBANKA_1415500
PY17X_1360300	Inner membrane complex suture component, putative	A0A077YA81	2.33357	2.58473	2	PF3D7_1341500	PBANKA_1354600
PY17X_1205200	MKT1 domain-containing protein, putative	A0A077Y706	2.32081	5.2027	103	PF3D7_1003700	PBANKA_1202100
PY17X_1036900	Uncharacterized protein	A0A078KFM5	2.30794	4.83162	19	PF3D7_1407700	PBANKA_1034500
PY17X_1364200	Inner membrane complex protein, putative	A0A077YBW1	2.29222	3.16105	2	PF3D7_1345600	PBANKA_1358500
PY17X_0523800	Steroid dehydrogenase, putative	A0A078K8D5	2.28287	1.20372	2	PF3D7_0422000	PBANKA_0522400
PY17X_1440200	Uncharacterized protein	A0A077YBT8	2.25973	1.80311	3	PF3D7_1222800	PBANKA_1437700
PY17X_1415300	Serine/threonine protein kinase PK9, putative	A0A077YCM7	2.23009	2.11637	3	PF3D7_1315100	PBANKA_1413600
PY17X_0409900	N2227-like protein, putative	A0A078K408	2.21626	4.28117	18	PF3D7_0309300	PBANKA_0407500
PY17X_1439000	Inner membrane complex protein 1h, putative	A0A078KFM8	2.14452	4.31221	32	PF3D7_1221400	PBANKA_1436600
PY17X_0304800	DNA-directed RNA polymerase subunit	A0A077Y3R5	2.13044	2.28546	1	PF3D7_0206600	PBANKA_0304200
PY17X_1339600	Uncharacterized protein	A0A078KH19	2.08121	3.3715	24	#N/A	PBANKA_1334900
PY17X_0102600	MYND finger protein, putative	A0A077XZQ1	2.08111	1.87781	3	PF3D7_0602200	PBANKA_0101000
PY17X_0830200	Protein kinase, putative	A0A078KA30	2.06455	3.28248	15	PF3D7_0926100	PBANKA_0826900
PY17X_0908500	Inner membrane complex protein 1b	A0A078K477	2.05586	3.72851	18	PF3D7_0304000	PBANKA_0402600
PY17X_1210500	Diphthine methyl ester synthase	A0A077YB25	2.03617	3.61683	1	PF3D7_1009000	PBANKA_1207300
PY17X_0111800	Lsm12, putative	A0A077XZ97	2.03285	3.98286	9	PF3D7_0611900	PBANKA_0110200
PY17X_1350200	ER lumen protein retaining receptor 1, putative	A0A078KHF1	1.99651	1.51317	3	PF3D7_1330400	PBANKA_1345400
PY17X_1460000	General transcription factor IIH subunit 4	A0A077YCP3	1.99314	2.44601	5	PF3D7_1244200	PBANKA_1457500
PY17X_1023900	40S ribosomal protein S25	A0A078KF56	1.97596	2.29573	4	PF3D7_1421200	PBANKA_1022000
PY17X_1115800	RNA-binding protein, putative	A0A077Y9Y0	1.95585	3.12191	8	PF3D7_0515000	PBANKA_1114600
PY17X_1443600	Haloacid dehalogenase-like hydrolase, putative	A0A078KFS2	1.9367	3.1002	6	PF3D7_1033400	PBANKA_0517200
PY17X_1369300	Uncharacterized protein	A0A077YAG5	1.93641	4.32572	13	PF3D7_1350800	PBANKA_1363600
PY17X_1343600	glideosome associated protein with multiple membrane spans 1, putative	A0A078KH91	1.91612	2.74325	2	PF3D7_1323700	PBANKA_1338900
PY17X_1437600	Zinc finger protein, putative	A0A077YF42	1.90855	5.72635	27	PF3D7_1220000	PBANKA_1435200
PY17X_1028100	Inner membrane complex protein 1l, putative	A0A077YHM7	1.89448	4.12959	8	PF3D7_1417000	PBANKA_1025700
PY17X_1425100	Phospholipase DDHD1, putative	A0A4V0KV32	1.88872	2.65538	46	PF3D7_0814400	PBANKA_1423100
PY17X_1418900	Uncharacterized protein	A0A078KF46	1.85606	3.59124	6	PF3D7_1318700	PBANKA_1417200
PY17X_0302500	Sel1 repeat-containing protein, putative	A0A077Y082	1.85383	1.36858	2	PF3D7_0204100	PBANKA_0301900
PY17X_0108900	Chaperone, putative	A0A077Y0K4	1.85088	4.75746	120	PF3D7_0608700	PBANKA_0107300
PY17X_1411900	Uncharacterized protein	A0A077YAZ2	1.841	1.33585	2	PF3D7_1311600	PBANKA_1410100
PY17X_0519600	ADP-ribosylation factor, putative	A0A077Y2A5	1.83269	2.86468	2	PF3D7_1034700	PBANKA_0518500
PY17X_0909300	Uncharacterized protein	A0A077Y6H5	1.82729	4.60648	65	#N/A	PBANKA_0907900
PY17X_1339700	Uncharacterized protein	A0A077YB71	1.81785	1.59011	2	#N/A	PBANKA_1335000
PY17X_0833700	G2 protein, putative	A0A078KA60	1.79762	3.26043	10	PF3D7_0929600	PBANKA_0830400
PY17X_0304000	RNA-binding protein, putative	A0A077Y099	1.78542	4.64677	9	PF3D7_0205700	PBANKA_0303400
PY17X_0828800	Uncharacterized protein	A0A4V0KK22	1.78296	3.35561	4	#N/A	PBANKA_0825500
PY17X_1041800	Ribosomal protein S27a, putative	A0A077YJW0	1.77713	1.38385	1	PF3D7_1402500	PBANKA_1039400
PY17X_0905200	Serine/threonine protein kinase, putative	A0A077Y4E9	1.77217	2.57508	8	PF3D7_1145200	PBANKA_0903800
PY17X_1339500	Uncharacterized protein	A0A4V0KRZ1	1.76998	5.3436	78	PF3D7_1471600	PBANKA_1334800
PY17X_1230900	Serine/threonine-protein phosphatase	A0A078KAK6	1.73641	5.45358	15	PF3D7_0802800	PBANKA_1227400
PY17X_0711600	Perforin-like protein 4	A0A078K5I5	1.72323	3.03833	1	PF3D7_0819400	PBANKA_0711400
PY17X_0933300	Dipeptidyl aminopeptidase 1, putative	A0A077Y902	1.69903	3.7728	5	PF3D7_1116700	PBANKA_0931300
PY17X_1420900	RNA-binding protein, putative	A0A078KF66	1.69708	3.87816	11	PF3D7_1320900	PBANKA_1419200
PY17X_1370100	Glycerol kinase (EC 2.7.1.30)	A0A078KHV7	1.67529	3.85969	18	PF3D7_1351600	PBANKA_1364300
PY17X_0209000	Asparagine-rich antigen, putative	A0A4V0KFD1	1.6693	3.4838	15	#N/A	PBANKA_0207600
PY17X_1328600	Uncharacterized protein	A0A078KGN8	1.66063	2.81269	5	PF3D7_1461100	PBANKA_1324800
PY17X_1146300	Uncharacterized protein	A0A077Y7S6	1.64859	5.03318	6	#N/A	PBANKA_1145000
PY17X_0714200	Meiotic recombination protein DMC1, putative	A0A078K5X6	1.64341	2.17125	1	PF3D7_0816800	PBANKA_0714000
PY17X_0508000	Phospholipid scramblase	A0A077Y0Q5	1.64186	2.4073	1	PF3D7_1022700	PBANKA_0506900
PY17X_0904300	Uncharacterized protein	A0A078KAK2	1.63344	1.58544	1	PF3D7_1146100	PBANKA_0902900
PY17X_1228700	Uncharacterized protein	A0A077Y7N1	1.62731	3.31436	21	PF3D7_0805100	PBANKA_1225500
PY17X_1349300	Uncharacterized protein	A0A078KLE4	1.60985	2.67504	3	PF3D7_1329500	PBANKA_1344500
PY17X_1121700	Inner membrane complex protein 1j, putative	A0A077Y646	1.60568	3.81707	29	PF3D7_0621400	PBANKA_1120400
PY17X_0420400	LCCL domain-containing protein	A0A077Y1L8	1.5503	2.56938	1	PF3D7_0903800	PBANKA_0417600
PY17X_0922200	Cochaperone prefoldin complex subunit, putative	A0A078KAP0	1.54174	4.95042	7	PF3D7_1128100	PBANKA_0920100
PY17X_0938400	WW domain-containing protein	A0A4V0KKQ0	1.49632	3.56959	2	PF3D7_1111200	PBANKA_0936400
PY17X_1225800	AP-3 complex subunit delta, putative	A0A077Y9D7	1.4857	5.14185	18	PF3D7_0808100	PBANKA_1222600
PY17X_1013700	O-methyltransferase, putative	A0A077YER1	1.48418	3.28927	4	PF3D7_1432700	PBANKA_1012200
PY17X_1347600	Regulator of nonsense transcripts 3B, putative	A0A077Y9K2	1.48281	2.7077	6	PF3D7_1327700	PBANKA_1342900
PY17X_1013200	Uncharacterized protein	A0A4V0KMB0	1.46224	2.97925	3	PF3D7_1433200	PBANKA_1011700
PY17X_0103900	Cation/H+ antiporter, putative	A0A077XY56	1.45144	2.37652	5	PF3D7_0603500	PBANKA_0102300
PY17X_0408500	Uncharacterized protein	A0A4V0KF97	1.45089	3.63779	2	PF3D7_0307900	PBANKA_0406200
PY17X_1423500	Uncharacterized protein	A0A078KBR0	1.44837	1.9786	1	#N/A	PBANKA_1421500
PY17X_0203400	Eukaryotic translation initiation factor 4E, putative	A0A078JZZ7	1.44339	3.17679	1	PF3D7_0111800	PBANKA_0202000
PY17X_0625100	Kinesin, putative (Kinesin-19, putative)	A0A077Y2P9	1.44156	1.93748	4	PF3D7_0724900	PBANKA_0622400
PY17X_0106000	Uncharacterized protein	A0A077Y2S3	1.43063	4.14384	16	PF3D7_0605700	PBANKA_0104500
PY17X_1034500	Rhoptry-associated protein 1, putative	A0A078KJI1	1.42694	2.47142	5	PF3D7_1410400	PBANKA_1032100
PY17X_0910000	Uncharacterized protein	A0A078K493	1.42449	2.94352	2	PF3D7_1140400	PBANKA_0908600
PY17X_0709300	60S ribosomal protein L22, putative	A0A078K8P4	1.42358	4.28548	8	PF3D7_0821700	PBANKA_0709100
PY17X_0420500	Tubulin alpha chain	A0A4V0KG74	1.42243	3.29347	5	PF3D7_0422300	PBANKA_0417700
PY17X_1131800	Proteasome subunit alpha type (EC 3.4.25.1)	A0A4V0KP29	1.42051	2.19877	1	PF3D7_1353800	PBANKA_1130400
PY17X_1370200	Inner membrane complex protein 1f, putative	A0A077Y9Y4	1.4173	3.73489	26	PF3D7_1351700	PBANKA_1364400
PY17X_0823500	Thioredoxin-like protein 1, putative	A0A078K6G3	1.41584	4.61146	28	PF3D7_0919300	PBANKA_0820200
PY17X_1117500	Malate:quinone oxidoreductase, putative	A0A077Y616	1.4126	2.13097	5	PF3D7_0616800	PBANKA_1116300
PY17X_0944000	40S ribosomal protein S4	A0A078K8C7	1.40678	2.57787	23	PF3D7_1105400	PBANKA_0941500
PY17X_1328800	40S ribosomal protein S28e, putative	A0A077Y962	1.39962	2.34222	4	PF3D7_1461300	PBANKA_1325000
PY17X_1364700	Protein transport protein SEC61 subunit alpha, putative	A0A077YBW5	1.38681	2.58041	2	PF3D7_1346100	PBANKA_1359000
PY17X_1466500	HSP20-like chaperone, putative	A0A077YFW3	1.38502	2.90809	4	PF3D7_1251000	PBANKA_1463900
PY17X_1228600	Gamete release protein, putative	A0A077Y8K4	1.38026	3.35571	13	PF3D7_0805200	PBANKA_1225400
PY17X_1132800	Metacaspase-1, putative	A0A077Y6E8	1.34361	4.53435	20	PF3D7_1354800	PBANKA_1131400
PY17X_0525300	Glideosome associated protein with multiple membrane spans 2, putative	A0A4V0KHU0	1.323	3.11987	8	PF3D7_0423500	PBANKA_0523900
PY17X_0621900	Secreted ookinete protein, putative	A0A077Y619	1.32298	3.18857	58	PF3D7_0721700	PBANKA_0619200
PY17X_1014700	Succinate--CoA ligase	A0A078KIL0	1.31966	3.72567	8	PF3D7_1431600	PBANKA_1013200
PY17X_1021600	NTF2 domain-containing protein	A0A4V0KMH9	1.30442	3.64526	43	PF3D7_1423700	PBANKA_1019700
PY17X_1361400	Myosin A	A0A078KEW9	1.28412	6.02057	80	PF3D7_1342600	PBANKA_1355700
PY17X_0612400	Heat shock protein DNAJ homologue Pfj4, putative	A0A078KD58	1.28237	4.24903	8	PF3D7_1211400	PBANKA_0609900
PY17X_0941000	Succinate--CoA ligase	A0A078K894	1.26122	3.94414	8	PF3D7_1108500	PBANKA_0938500
PY17X_1205700	E3 ubiquitin-protein ligase, putative	A0A078KA05	1.24412	4.11505	23	PF3D7_1004300	PBANKA_1202600
