# Supplementary material for: Apical anchorage and stabilization of subpellicular microtubules by apical polar ring ensures Plasmodium ookinete infection in mosquito
Source: Nat Commun. 2022 Dec 3;13:7465. doi: 10.1038/s41467-022-35270-w (PMC9719560; doi:10.1038/s41467-022-35270-w)
Supplement: Supplementary file 7 — Source Data [file 41467_2022_35270_MOESM7_ESM.zip]

Archive with 3 entries (2 files):
- Source data/Source data.xlsx
- Source data/raw WB data.pdf
- Source data/
