# Supplementary material for: Apical anchorage and stabilization of subpellicular microtubules by apical polar ring ensures Plasmodium ookinete infection in mosquito
Source: Nat Commun. 2022 Dec 3;13:7465. doi: 10.1038/s41467-022-35270-w (PMC9719560; doi:10.1038/s41467-022-35270-w)
Supplement: Supplementary file 7 — Source Data [file 41467_2022_35270_MOESM7_ESM.zip › Source data/Source data.xlsx]

## Sheet: Fig. 1-b,c,d,e,f,h,i,j,k,l,m
b											c										l							m
	17XNL			Δapr2			Δapr2n																						17XNL	Δapr2
	0.22	0.22	0.167	0.071	0	0	0	0	0.015				female			male						17XNL	Δctrp	Δapr2	Δapr2n	comp			120	10
	1.99	2.425	3.003	3.345	2.048	2.12	2.12	1.88	2.98			17XNL	9.1	10.12	4.94	7.31	5.56	5.99				4	0.21	0.55	0.33	13.04			80	0
	3.62	5.55	4.143	4.89	3.13	3.95	3.47	3.29	4.41			Δapr2	4.79	9.11	6.83	4.16	6.88	7.122				7.54	0.18	3.8	1.48	9.93			60	0
	3.805	3.2	4.52	2.245	3.455	4.315	4.11	3.97	4.42			Δapr2n	8.21	7.64	6.22	3.97	4.62	5.33				6.1	0.32	0.51	1.59	11.08			90	8
	3.324	2.298	4.795	3.603	5.84	4.5	5.07	4.98	5.014													11.93	0	0.32	4.55	5.03			200	28
	5.993	4.083	5.745	4.728	5.229	5.91	5.82	4.73	5.26													5.01	0.19	3.08	0.27	8.33			45	24
	8.969	10.487	6.21	10.3	5.476	7.561	7.44	6.93	6.57													6.07	0.53	1.64	0.41	4.01			10	0
	10.065	7.692	7.363	10.106	11.2	8.08	9.12	8.49	8.763													4.12	0.48	0.51	4.83	9.92			150	0
	15.322	13.29	9.944	13.647	12.664	10.169	11.78	10.51	11.23													4.85	0	2.08	2.1	11.14			85	0
																						3.77	0	0.45	0.54	10.24			100	0
																						7.39	0.43	0.35	0.41	5.82			0	5
d	17XNL	Δapr2	Δapr2n		e	17XNL	Δapr2	Δapr2n			h	17XNL	Δapr2	comp		k	17XNL	Δapr2	Δapr2n	comp		5.69	0.13	0.25	0.71	7.35			0	3
	70	0	0			7800	0	0				70	0	55			133.581	178.735	179.27	135.32		6.81	0	0.43	1.47	6.91			75	10
	12	0	2			10200	0	0				85	0	73			146.144	170.767	169.83	113.42		2.19	0.26	0.49	0.27	10.02			70	0
	10	0	0			5600	0	0				35	0	130			111.962	169.326	179.52	121.1		2.13	0.93	0.15	0.46	6.16			100	0
	80	3	0									80	0	40			118.52	178.988	178.18	147.04		7.19	0.2	4.02	1.27	4.39			125	0
	15	0	0									0	0	35			143.486	177.65	161.17	133.53		5.82	0	0.54	0.12	5.79			180	0
	50	0	0									50	0	8			85.268	142.893	143.32	86.38		9.07	0.33	4.58	0.48	4.24			200	0
	100	0	0		f	days	17XNL	Δapr2	Δapr2n			100	0	122			116.457	174.216	174.74	117.97		8.09	0	0.43	0.3	7.45			160	3
	21	0	0			0	0	0	0			65	0	165			120.105	165.628	166.12	121.67		9.11	1.53	1.47	0.89	2.55			145	10
	20	2	0			1	0	0	0			20	0	74			145.309	151.343	151.8	147.2		9.82	1.31	0.33	0.2	6.7			85	8
	120	0	0			2	0	0	0			120	0	88			93.61	148.833	149.28	123.44		8.73		0.47	0.05	0.82			105	20
	130	0	0			3	33.3	0	0			130	0	142			131.82	160.691	150.89	126.66		5.28		0.63	2.25	7.97			76	0
	150	0	0			4	100	0	0			150	0	105			125.039	150.437	156.34	128.75		5.87		0.23	3.94	5.42			182	0
	180	0	0			5	100	0	0			188	0	10			138.329	177.237	177.77	140.13		5.54		0.48	2.45	1.51			73	0
	95	0	1			6	100	0	0			95	0	0			131.61	164.659	165.15	133.32		11.45		0.23	0.19	5.85			45	2
	150	0	0			12	100	0	0			150	0	85			141.262	158.276	171.28	148.04		7.81		0.07		8.33			28	0
	170	0	0									170	0	53			113.752	176.307	158.75	143.1		6.19		0.16		4.05			83	0
	0	0	0									0	0	104			117.408	155.55	176.84	115.23		0.87		0.29		7.05			147	0
	85	0	0									85	0	138			110.806	160.356	156.02	118.93		8.58		3.87					86	0
	205	0	0									172	0	77			123.471	174.146	160.84	112.25		3.12		0.12					0	0
	145	0	0		i	17XNL	Δapr2	Δapr2n	comp			145	0	42			92.87	167.356	174.67	125.08		7.07		3.03					2	0
	125	0	0			57.1	19.146	21.03	65.27			125	0	65			127.102	155.874	167.86	94.08		8.42		0.41						0
	95	0	2			64.8	15.67	16.51	66.82			95	0	0			119.275	151.903	152.36	120.83		6.85		0.11						0
	250	0	0			61.9	22.68	24.7	59.63			180	0	0			121.859	152.943	153.4	75.25		4.21		0.03						0
	175	0	0									175	0	147			119.546	174.278	174.8			4.84		0.18						0
	180	0	0										0	68			145.15	167.47	167.97			5.03		0.03						0
		0	0															163.41	133.65			8.05		0.04						0
		0	0		j	17XNL	Δapr2											163.55				10.41		0.08						0
		0				50.3	15.22											178.818						0.43						0
		0				47.5	20.08
		0				54.27	12.6

## Sheet: Fig. 4-e,g,i
e
	plus end growth										plus end shrinkage											plus end catastrophe														plus end rescue
		Control		APR2-N		APR2-M		APR2-C				Control		APR2-N		APR2-M		APR2-C				Control			APR2-N			APR2-M			APR2-C					Control			APR2-N			APR2-M			APR2-C
	samples	angle	um/min	angle	um/min	angle	um/min	angle	um/min		samples	angle	um/min	angle	um/min	angle	um/min	angle	um/min		samples	Angle	length	catastrophe	Angle	length	catastrophe	Angle	length	catastrophe	Angle	length	catastrophe		samples	times	time(min)	rescue	times	time(min)	rescue	times	time(min)	rescue	times	time(min)	rescue
	1	-141.953	2.81099	-125.555	1.57236	-133.091	2.05798	-134.293	2.14627		1	-176.021	31.6266	-154.983	4.71405	-175.711	29.3331	-177.31	46.8224		1	-133.264	70.036	0.58823	-132.563	133.056	0.306122	-140.667	93.086	0.508471	-136.888	64.382	0.681812		1			nd	2	0.441666	4.52831			nd			nd
	2	-150.255	3.84981	-130.754	1.89582	-134.275	2.14492	-135.451	2.23481		2	-177.173	44.5499	-158.385	5.55207	-176.878	40.3332	-177.23	45.4681		2	-132.414	109.713	0.37037	-133.091	169.8	0.241936	-130.409	97.185	0.405404	-127.03	71.4	0.526315		2			nd	2	1.49166	1.34079			nd			nd
	3	-144.525	3.08699	-131.269	1.93055	-133.202	2.06599	-138.759	2.5093		3	-177.397	48.3896	-148.299	3.5618	-176.332	34.3165	-177.925	60.718		3	-122.949	64.351	0.555551	-134.115	320.358	0.130435	-142.64	117.004	0.422532	-140.553	102.303	0.461541		3			nd	1	0.238895	4.18594			nd			nd
	4	-136.219	2.29556	-127.988	1.71801	-141.033	2.71985	-138.537	2.48977		4	-176.579	36.8007	-151.327	4.0227	-176.424	35.2017	-177.979	62.3418		4	-127.432	102.005	0.370372	-130.574	229.079	0.172413	-147.4	102.083	0.545461	-129.028	169.921	0.227271		4			nd	1	0.355555	2.8125			nd			nd
	5	-133.346	2.07642	-131.305	1.933	-133.464	2.085	-129.421	1.80837		5	-175.846	30.2899	-160.408	6.18077	-177	41.9766	-174.685	23.6469		5	-136.848	43.863	1.00002	-130.452	124.844	0.315789	-127.504	54.203	0.697677	-140.421	97.309	0.483874		5			nd	2	1.06666	1.87502			nd			nd
	6	-130.51	1.87956	-132.553	2.01958	-137.696	2.41732	-139.749	2.59853		6	-176.424	35.2017	-154.983	4.71405	-176.26	33.654	-178.107	66.5605		6	-139.044	140.357	0.326083	-126.027	122.413	0.303029	-142.535	134.807	0.365854	-136.397	58	0.749998		6			nd	1	0.191672	5.21725			nd			nd
	7	-122.239	1.38744	-132.306	2.00218	-135.264	2.22027	-143.973	3.0249		7	-177.917	60.4846	-155.772	4.88861	-175.259	26.5255	-175.978	31.2874		7	-127.648	88.408	0.428574	-122.523	340.379	0.10453	-120.324	122.801	0.283019	-134.326	60.108	0.697678		7			nd	2	0.312509	6.39982			nd			nd
	8	-133.285	2.07199	-130.326	1.86737	-137.643	2.41283	-140.877	2.70476		8	-178.122	67.0926	-169.439	11.7995	-176.834	39.7715	-174.806	24.2009		8	-123.69	61.294	0.588238	-139.8	92.957	0.500002	-125.134	66.03	0.555557	-134.397	67.179	0.625		8			nd	1	0.688901	1.45159			nd			nd
	9	-143.459	2.96855	-127.678	1.69893	-131.987	1.9799	-141.242	2.74023		9	-177.526	50.9162	-157.051	5.19549	-175.446	27.6196	-176.558	36.5756		9	-133.315	48.104	0.857139	-131.944	198.98	0.202701	-128.946	93.862	0.410958	-144.583	55.218	0.937497		9			nd	1	0.199992	5.00019			nd			nd
	10	-119.678	1.25368	-126.404	1.62214	-133.152	2.06238	-144.669	3.10347		10	-178.011	63.3456	-154.722	4.65855	-176.775	39.0424	-177.642	53.424		10	-135	97.581	0.434781	-127.185	182.003	0.206897	-129.237	77.466	0.499998	-134.275	111.732	0.375001		10			nd	1	0.125003	7.99982			nd			nd
	11	-135.526	2.24067	-135.255	2.21957	-134.615	2.17053	-137.386	2.3912		11	-177.879	59.4	-163.301	7.33311	-177.352	47.5662	-177.765	56.3674		11	-130.601	36.878	1.07143	-129.289	227.403	0.170453	-145.954	89.308	0.600002	-132.51	48.836	0.833335		11			nd	1	0.127778	7.82605			nd			nd
	12	-140.194	2.63984	-133.657	2.09911	-134.526	2.1638	-135.374	2.22881		12	-176.1	32.2693	-158.629	5.62186	-177.634	53.2432	-177.672	54.1132		12	-131.055	41.11	0.967735	-127.304	158.405	0.238095	-133.452	52.345	0.789476	-123.69	104.561	0.344827		12			nd	2	0.822209	2.43247			nd			nd
	13	-128.302	1.7375	-128.868	1.77307	-130.553	1.88241	-135.25	2.21918		13	-176.021	31.6266	-160.346	6.15966	-176.849	39.9612	-175.931	30.9248		13	-129.699	68.884	0.566037	-138.155	89.939	0.500001	-138.483	81.468	0.555551	-133.854	70.725	0.588231		13			nd	2	0.577782	3.46152			nd			nd
	14	-145.699	3.22481	-122.88	1.42209	-132.901	2.04434	-140.227	2.64293		14	-175.938	30.9783	-158.199	5.49986	-177.166	44.4397	-177.284	46.3735		14	-127.606	93.408	0.405404	-123.219	270.148	0.132743	-142.633	69.203	0.714276	-134.615	105.361	0.399998		14			nd	2	0.924983	2.1622			nd			nd
	15	-124.854	1.53205	-128.752	1.76573	-137.01	2.35993	-133.118	2.05993		15	-176.67	37.8087	-150.832	3.94143	-176.605	37.0832	-177.782	56.7998		15	-125.838	88.814	0.41667	-133.409	152.794	0.270271	-141.843	35.609	1.36364	-127.476	75.604	0.5		15			nd	1	0.166659	6.00028			nd			nd
	16	-134.061	2.12895	-126.87	1.64993	-141.009	2.71752	-137.951	2.43904		16	-177.32	46.9974	-167.417	9.85552	-177.337	47.2979	-175.57	28.3959		16	-139.56	115.624	0.400002	-141.643	177.26	0.272726	-125.049	81.841	0.447761	-145.138	108.467	0.483871
	17	-138.366	2.47485	-138.205	2.46089	-138.965	2.52758	-141.68	2.78356		17	-176.82	39.5961	-169.509	11.88	-177.138	44.0042	-178.039	64.2508		17	-137.406	84.22	0.526316	-131.868	142.341	0.283021	-133.63	147.828	0.280375	-130.914	79.398	0.499995
	18	-126.254	1.61327	-132.776	2.03542	-143.94	3.02124	-119.055	1.22219		18	-177.965	61.9125	-157.166	5.22467	-177.321	47.015	-176.521	36.1857		18	-131.392	78.645	0.508477	-139.912	181.687	0.256411	-129.611	150.572	0.258622	-146.575	59.908	0.90909					nd：not detected
	19	-133.363	2.07765	-126.697	1.63958	-135.226	2.21732	-135	2.1999		19	-176.511	36.0817	-153.705	4.45214	-175.98	31.303	-176.023	31.6426		19	-124.641	66.851	0.545451	-131.04	368.576	0.107914	-136.998	121.696	0.361448	-144.324	48.01	1.07145
	20	-132.805	2.03749	-127.661	1.69789	-139.399	2.56658	-130.255	1.86268		20	-176.6	37.0285	-164.864	8.13287	-176.836	39.7967	-175.967	31.2018		20	-124.919	64.637	0.566039	-130.11	240.585	0.163042	-124.992	36.62	0.999991	-131.845	89.939	0.447759
	21	-135.406	2.2313	-132.51	2.01654	-138.106	2.45235	-140.528	2.67135		21	-177.316	46.9273	-167.433	9.86848	-176.775	39.0424	-176.399	34.9567		21	-135.507	79.906	0.535715	-121.807	244.755	0.144231	-126.327	42.202	0.882353	-133.683	123.069	0.337078
	22	-145.231	3.1689	-126.563	1.63159	-137.899	2.43459	-131.609	1.95378		22	-176.186	32.9991	-144.071	3.03581	-175.806	29.9999	-174.364	22.2921		22	-132.241	117.516	0.344828	-136.765	413.146	0.106006	-125.385	131.244	0.280372	-142.306	111.212	0.441177
	23	-141.17	2.73319	-121.555	1.35101	-139.764	2.59991	-143.271	2.94828		23	-177.997	62.9025	-136.029	2.28037	-177.194	44.8839	-176.285	33.8811		23	-134.215	154.871	0.270269	-125.163	302.134	0.121458	-134.326	120.216	0.348839	-142.386	77.006	0.638301
	24	-139.128	2.54214	-137.437	2.39548	-135.757	2.25881	-135.996	2.27774		24	-175.84	30.246	-167.471	9.89939	-176.517	36.144	-177.709	54.9881		24	-124.408	88.482	0.410955	-130.139	241.994	0.162162	-137.951	68.68	0.652181	-134.594	99.705	0.422536
	25	-129.226	1.79586	-125.428	1.56501	-135.374	2.22881	-137.075	2.3653		25	-176.842	39.8725	-149.589	3.74799	-176.309	34.102	-177.489	50.165		25	-146.753	107.615	0.508476	-137.62	108.301	0.410961	-138.013	67.268	0.666671	-143.509	90.802	0.555559
	26	-128.884	1.77408	-129.806	1.83328	-132.879	2.04277	-136.736	2.33742		26	-176.479	35.753	-163.53	7.44104	-175.276	26.6213	-176.319	34.1949
	27	-130.539	1.88148	-127.405	1.68225	-141.423	2.75804	-143.344	2.95613		27	-176.186	32.9991	-165.964	8.79976	-176.836	39.7967	-177.597	52.4224
	28	-136.534	2.32097	-125.008	1.54084	-135.185	2.21415	-134.403	2.15453		28	-176.532	36.3008	-155.225	4.76648	-177.184	44.7242	-177.556	51.542
	29	-141.483	2.76397	-125.144	1.54864	-138.576	2.49319	-136.283	2.3007		29	-177.064	42.8933	-160.017	6.04976	-177.397	48.3896	-176.566	36.661
	30	-139.821	2.60517	-133.179	2.06433	-136.081	2.28452	-134.64	2.17243		30	-176.309	34.102	-162.897	7.14955	-176.906	40.6989	-176.987	41.7951
g
	plus end growth										plus end shrinkage											plus end catastrophe														plus end rescue
	APR2-N (nM)	0		50		20		10			APR2-N (nM)	0		50		20		10			APR2-N (nM)	0			50			20			10				APR2-N (nM)	0			50			20			10
	samples	angle	um/min	angle	um/min	angle	um/min	angle	um/min		samples	angle	um/min	angle	um/min	angle	um/min	angle	um/min		samples	Angle	length	catastrophe	Angle	length	catastrophe	Angle	length	catastrophe	Angle	length	catastrophe		samples	times	time(min)	rescue	times	time(min)	rescue	times	time(min)	rescue	times	time(min)	rescue
	1	-141.953	2.81099	-125.555	1.57236	-135.546	2.24223	-140.356	2.65507		1	-178.58	88.7459	-154.983	4.71405	-170.538	13.1999	-174.951	24.8997		1	-133.264	70.036	0.58823	-132.563	133.056	0.306122	-145.408	140.911	0.375004	-145.648	264.055	0.201343		1			0	2	0.441666	4.52831	1	0.433325	2.30773	2	0.333278	6.001
	2	-150.255	3.84981	-130.754	1.89582	-129.936	1.84175	-138.122	2.45372		2	-176.021	31.6266	-158.385	5.55207	-161.896	6.72901	-174.388	22.388		2	-132.414	109.713	0.37037	-133.091	169.8	0.241936	-137.203	220.78	0.200002	-153.146	88.549	0.750014		2	2	2.36668	0.845067	2	1.49166	1.34079	1	0.416657	2.40005	1	0.166681	5.99948
	3	-144.525	3.08699	-131.269	1.93055	-137.521	2.40254	-137.672	2.41529		3	-177.173	44.5499	-148.299	3.5618	-172.321	16.3158	-176.055	31.9001		3	-122.949	64.351	0.555551	-134.115	320.358	0.130435	-131.73	99.156	0.40541	-131.463	194.826	0.20548		3			0	1	0.238895	4.18594	3	0.588887	5.09436	2	0.649976	3.07704
	4	-136.219	2.29556	-127.988	1.71801	-143.213	2.94206	-141.242	2.74023		4	-177.397	48.3896	-151.327	4.0227	-173.29	18.6987	-173.804	20.2636		4	-127.432	102.005	0.370372	-130.574	229.079	0.172413	-133.221	113.899	0.361445	-141.736	90.427	0.535713		4			0	1	0.355555	2.8125	2	0.272227	7.34681	2	0.433322	4.6155
	5	-133.346	2.07642	-131.305	1.933	-135.297	2.22283	-136.736	2.33742		5	-176.579	36.8007	-160.408	6.18077	-174.179	21.5789	-177.274	46.2032		5	-136.848	43.863	1.00002	-130.452	124.844	0.315789	-132.969	199.529	0.20548	-145.222	87.658	0.6		5			0	2	1.06666	1.87502	2	0.650034	3.07676	2	0.277778	7.19998
	6	-130.51	1.87956	-132.553	2.01958	-130.2	1.85906	-141.009	2.71752		6	-175.846	30.2899	-154.983	4.71405	-168.071	10.4131	-175.601	28.5968		6	-139.044	140.357	0.326083	-126.027	122.413	0.303029	-135.32	126.574	0.337078	-149.566	92.785	0.6383		6			0	1	0.191672	5.21725	1	0.299987	3.33348	2	0.288884	6.9232
	7	-122.239	1.38744	-132.306	2.00218	-132.026	1.98261	-139.02	2.53248		7	-176.424	35.2017	-155.772	4.88861	-162.15	6.8314	-177.325	47.0854		7	-127.648	88.408	0.428574	-122.523	340.379	0.10453	-139.485	217.039	0.212768	-143.039	63.2	0.789467		7			0	2	0.312509	6.39982	1	0.444433	2.25006	1	0.122221	8.18188
	8	-133.285	2.07199	-130.326	1.86737	-131.326	1.93443	-142.51	2.868		8	-177.917	60.4846	-169.439	11.7995	-166.342	9.05319	-176.611	37.149		8	-123.69	61.294	0.588238	-139.8	92.957	0.500002	-140.29	76.694	0.612245	-141.52	199.279	0.241936		8	1	0.361103	2.76929	1	0.688901	1.45159	1	0.383335	2.60869	2	0.633362	3.15775
	9	-143.459	2.96855	-127.678	1.69893	-132.332	2.004	-141.886	2.80423		9	-178.122	67.0926	-157.051	5.19549	-175.215	26.2804	-175.724	29.4226		9	-133.315	48.104	0.857139	-131.944	198.98	0.202701	-130.426	141.873	0.277778	-140.068	232.131	0.201343		9			0	1	0.199992	5.00019	2	0.511121	3.91296	1	0.200003	4.99991
	10	-119.678	1.25368	-126.404	1.62214	-137.511	2.4017	-138.562	2.49196		10	-177.526	50.9162	-154.722	4.65855	-161.565	6.59968	-172.711	17.1991		10	-135	97.581	0.434781	-127.185	182.003	0.206897	-136.348	120.241	0.361448	-133.589	143.586	0.288462		10			0	1	0.125003	7.99982	3	0.319442	9.39136	3	1.1334	2.64691
	11	-135.526	2.24067	-135.255	2.21957	-133.152	2.06238	-141.437	2.75942		11	-178.011	63.3456	-163.301	7.33311	-160.907	6.35544	-177.447	49.3386		11	-130.601	36.878	1.07143	-129.289	227.403	0.170453	-143.785	157.41	0.322579	-136.56	181.794	0.239999		11			0	1	0.127778	7.82605	1	0.183329	5.45467	2	0.333314	6.00034
	12	-140.194	2.63984	-133.657	2.09911	-134.646	2.17288	-138.064	2.44873		12	-177.879	59.4	-158.629	5.62186	-176.348	34.4672	-170.776	13.5466		12	-131.055	41.11	0.967735	-127.304	158.405	0.238095	-131.488	196.237	0.204082	-124.846	48.13	0.759497		12	1	0.944439	1.05883	2	0.822209	2.43247	2	0.444439	4.50006	1	0.133345	7.49935
	13	-128.302	1.7375	-128.868	1.77307	-135.339	2.22609	-140.194	2.63984		13	-176.1	32.2693	-160.346	6.15966	-169.756	12.1729	-175.338	26.977		13	-129.699	68.884	0.566037	-138.155	89.939	0.500001	-136.284	157.724	0.275228	-153.26	146.687	0.45454		13			0	2	0.577782	3.46152	1	0.266679	3.74982	1	0.233307	4.2862
	14	-145.699	3.22481	-122.88	1.42209	-137.891	2.43391	-138.614	2.49653		14	-176.021	31.6266	-172.593	16.9221	-154.44	4.59978	-175.582	28.4733		14	-127.606	93.408	0.405404	-123.219	270.148	0.132743	-134.799	201.527	0.20979	-153.733	85.866	0.789465		14			0	2	0.924983	2.1622	1	0.449999	2.22223	1	0.80003	1.24995
	15	-124.854	1.53205	-128.752	1.76573	-129.319	1.80182	-139.054	2.53552		15	-175.938	30.9783	-158.199	5.49986	-173.66	19.7997	-176.471	35.6717		15	-125.838	88.814	0.41667	-133.409	152.794	0.270271	-133.958	155.589	0.267856	-147.019	112.058	0.491803		15			0	1	0.166659	6.00028	3	0.666664	4.50002	1	0.499983	2.00007
	16	-134.061	2.12895	-126.87	1.64993	-133.139	2.06144	-136.521	2.31991		16	-176.67	37.8087	-150.832	3.94143	-170.665	13.3827	-176.248	33.546		16	-139.56	115.624	0.400002	-141.643	177.26	0.272726	-135.664	183.153	0.234376	-131.186	201.973	0.197368		16			0			4.17958			4.14327			4.92257
	17	-138.366	2.47485	-138.205	2.46089	-136.736	2.33742	-135.288	2.22213		17	-177.32	46.9974	-167.417	9.85552	-175.05	25.4002	-171.384	14.5187		17	-137.406	84.22	0.526316	-131.868	142.341	0.283021	-129.012	101.671	0.379748	-124.472	81.271	0.447761		17			0			2.20916			2.04804			2.14093
	18	-126.254	1.61327	-132.776	2.03542	-135	2.1999	-139.741	2.5978		18	-176.82	39.5961	-169.509	11.88	-168.973	11.2891	-176.241	33.4834		18	-131.392	78.645	0.508477	-139.912	181.687	0.256411	-126.027	95.21	0.38961	-145.285	186.132	0.283016		18	1	0.933338	1.07142
	19	-133.363	2.07765	-126.697	1.63958	-134.68	2.17546	-139.059	2.53596		19	-177.965	61.9125	-157.166	5.22467	-173.157	18.3319	-176.055	31.9001		19	-124.641	66.851	0.545451	-131.04	368.576	0.107914	-131.257	151.644	0.263158	-142.496	54.203	0.909099		19			0
	20	-132.805	2.03749	-127.661	1.69789	-136.975	2.35704	-119.859	1.2629		20	-176.511	36.0817	-153.705	4.45214	-150.524	3.89211	-170.538	13.1999		20	-124.919	64.637	0.566039	-130.11	240.585	0.163042	-137.579	157.137	0.283018	-139.054	180.056	0.254239		20			0
	21	-135.406	2.2313	-132.51	2.01654	-130.914	1.90655	-131.594	1.95275		21	-176.6	37.0285	-164.864	8.13287	-169.242	11.5784	-176.41	35.0641		21	-135.507	79.906	0.535715	-121.807	244.755	0.144231	-131.448	102.728	0.389608	-146.236	214.114	0.252103
	22	-145.231	3.1689	-126.563	1.63159	-133.264	2.07047	-138.05	2.44753		22	-175.083	25.5716	-167.433	9.86848	-166.954	9.49403	-174.685	23.6469		22	-132.241	117.516	0.344828	-136.765	413.146	0.106006	-143.667	117.305	0.431651	-143.427	57.901	0.869563
	23	-141.17	2.73319	-121.555	1.35101	-136.606	2.32682	-138.789	2.51195		23	-177.316	46.9273	-144.071	3.03581	-163.191	7.28229	-176.353	34.5146		23	-134.215	154.871	0.270269	-125.163	302.134	0.121458	-136.888	64.382	0.681812	-144.652	52.719	0.983603
	24	-139.128	2.54214	-137.437	2.39548	-130.903	1.90581	-139.686	2.59275		24	-176.186	32.9991	-136.029	2.28037	-174.193	21.6313	-174.249	21.8434		24	-124.408	88.482	0.410955	-130.139	241.994	0.162162	-133.951	193.073	0.215828	-139.514	215.629	0.214286
	25	-129.226	1.79586	-125.428	1.56501	-135.466	2.23598	-143.412	2.96346		25	-177.997	62.9025	-167.471	9.89939	-173.784	20.1979	-171.444	14.6221		25	-146.753	107.615	0.508476	-137.62	108.301	0.410961	-137.672	212.363	0.209791	-135.855	47.381	0.909098
	26	-128.884	1.77408	-129.806	1.83328	-135.872	2.2679	-143.259	2.94699		26	-178.678	95.3272	-149.589	3.74799	-156.15	4.97608	-173.217	18.4956
	27	-130.539	1.88148	-127.405	1.68225	-133.764	2.10698	-139.989	2.62072		27	-175.84	30.246	-163.53	7.44104	-177.466	49.7091	-177.474	49.8667
	28	-136.534	2.32097	-125.008	1.54084	-133.652	2.09875	-142.001	2.81584		28	-176.842	39.8725	-169.83	12.2634	-165.964	8.79976	-177.429	48.9928
	29	-141.483	2.76397	-125.144	1.54864	-134.69	2.17622	-140.44	2.66301		29	-176.479	35.753	-165.964	8.79976	-165.964	8.79976	-170.538	13.1999
	30	-139.821	2.60517	-133.179	2.06433	-135.481	2.23715	-132.316	2.00288		30	-176.186	32.9991	-155.225	4.76648	-171.235	14.2681	-173.918	20.6464
											31	-176.532	36.3008	-160.017	6.04976	-165.964	8.79976	-176.362	34.6002
											32	-177.064	42.8933	-162.897	7.14955	-154.25	4.56086	-176.793	39.262
											33	-176.309	34.102	-155.078	4.73452	-174.674	23.5978	-174.806	24.2009
i
	plus end growth										plus end shrinkage											plus end catastrophe														plus end rescue
	APR2-N (nM)	0		50		20		10			APR2-N (nM)	0		50		20		10			APR2-N (nM)	0			50			20			10				APR2-N (nM)	0			50			20			10
	samples	angle	um/min	angle	um/min	angle	um/min	angle	um/min		samples	angle	um/min	angle	um/min	angle	um/min	angle	um/min		samples	Angle	length	catastrophe	Angle	length	catastrophe	Angle	length	catastrophe	Angle	length	catastrophe		samples	times	time(min)	rescue	times	time(min)	rescue	times	time(min)	rescue	times	time(min)	rescue
	1	-138.311	2.47007	-145.305	3.17765	-148.201	3.54821	-143.005	2.9199		1	-152.324	4.19446	-150.852	3.94466	-171.113	14.0692	-171.439	14.6134		1	-142.097	59.143	0.825693	-155.659	69.147	1.05263	-145.63	77.941	0.681812	-146.717	48.746	1.12147		1			0	4	1.45833	2.74286	3	0.40836	7.34646	4	0.60557	6.60534
	2	-152.021	4.14107	-142.028	2.81858	-147.653	3.47359	-145.8	3.23705		2	-165.828	8.71182	-167.135	9.6323	-172.504	16.7189	-173.737	20.0451		2	-152.543	38.316	1.6981	-143.13	80	0.624999	-142.98	50.934	0.978249	-149.992	71.982	0.83334		2	2	2.36668	0.845067	2	0.572218	3.49517	2	0.452795	4.41701	2	0.991661	2.01682
	3	-148.079	3.5314	-148.928	3.65085	-144.669	3.10347	-146.497	3.32331		3	-158.146	5.48514	-150.505	3.8891	-171.254	14.2996	-176.505	36.0196		3	-139.295	44.85	1.02566	-146.976	47.707	1.15385	-148.079	71.868	0.78947	-149.146	29.898	1.95653		3			0	4	0.769448	5.19853	1	0.477783	2.093	1	0.555571	1.79995
	4	-144.728	3.11025	-140.356	2.65507	-146.459	3.31852	-140.528	2.67135		4	-177.663	53.9046	-162.35	6.91402	-171.003	13.8943	-175.764	29.7014		4	-137.291	44.23	0.999996	-147.724	89.889	0.624993	-146.75	60.187	0.909087	-136.262	40.138	1.08109		4			0	5	0.838888	5.96027	2	0.499995	4.00004	2	0.591656	3.38034
	5	-145.437	3.19335	-141.477	2.76338	-139.927	2.61497	-143.517	2.97484		5	-176.309	34.102	-166.661	9.27802	-172.476	16.656	-175.894	30.6452		5	-96.815	40.788	0.740744	-142.672	275.409	0.179639	-146.31	31.248	1.73078	-143.7	33.502	1.51258		5			0	4	1.3111	3.05088	1	0.166667	6	3	1.35554	2.21314
	6	-132.647	2.02624	-148.841	3.63834	-143.924	3.01947	-138.896	2.52144		6	-149.875	3.79121	-160.641	6.26125	-169.487	11.8546	-172.606	16.9522		6	-96.817	36.76	0.821915	-134.479	77.785	0.540539	-140.932	36.494	1.30434	-148.276	32.33	1.7647		6			0	5	0.822212	6.08116	2	1.01665	1.96725	2	0.733345	2.72723
	7	-143.286	2.94989	-145.67	3.22131	-141.857	2.8013	-148.815	3.63461		7	-176.682	37.9458	-159.624	5.92295	-175.649	28.9135	-172.266	16.1984		7	-95.82	29.653	1.01694	-147.435	47.066	1.1842	-149.265	100.442	0.584423	-147.995	44.811	1.26318		7			0	5	0.952773	5.24784	4	0.933326	4.28575	1	0.527772	1.89476
	8	-137.936	2.43775	-145.196	3.16477	-141.096	2.72598	-150.89	3.95082		8	-176.186	32.9991	-170.77	13.5377	-173.326	18.8005	-176.154	32.7238		8	-95.563	32.151	0.937512	-140.837	53.309	0.891102	-146.276	118.429	0.456267	-140.006	64.83	0.719999		8	1	0.361103	2.76929	2	0.422217	4.7369	5	0.727783	6.87018	2	1.34169	1.49066
	9	-142.306	2.84695	-145.176	3.16241	-151.557	4.06134	-146.094	3.27306		9	-178.122	67.0926	-168.959	11.2744	-176.269	33.7354	-176.589	36.9088		9	-95.945	25.135	1.20001	-151.271	51.317	1.21623	-142.911	87.334	0.569615	-145.138	54.233	0.967752		9			0	3	0.399995	7.50009	2	0.21111	9.47373	3	1.53337	1.95648
	10	-140.877	2.70476	-146.449	3.31727	-142.245	2.8407	-147.563	3.46154		10	-168.821	11.1317	-163.379	7.36955	-165.706	8.63433	-171.87	15.3995		10	-95.485	63.29	0.476189	-142.334	36.003	1.36364	-145.692	25.726	2.06893	-148.219	54.113	1.05264		10			0	6	1.6028	3.74345	6	0.969481	6.18888	3	0.59166	5.07048
	11	-143.556	2.97908	-144.728	3.11025	-139.715	2.59541	-136.287	2.30102		11	-176.186	32.9991	-168.288	10.6117	-170.789	13.5661	-169.266	11.6049		11	-96.225	26.825	1.12499	-140.937	44.433	1.07141	-144.462	15.054	3.42856	-143.563	46.301	1.09091		11			0	3	0.350003	8.57136	3	0.369449	8.12019	2	0.891638	2.24306
	12	-137.643	2.41283	-143.696	2.99436	-138.604	2.49565	-144.377	3.07018		12	-175.236	26.3968	-165.5	8.50638	-174.472	22.7304	-172.875	17.5992		12	-135.674	60.108	0.714288	-145.305	31.623	1.66666	-142.224	25.303	1.93548	-154.011	59.333	1.15386		12	1	0.944439	1.05883	2	0.248615	8.04456	3	0.541668	5.53844	3	1.06666	2.81252
	13	-142.696	2.88736	-138.991	2.52989	-147.529	3.45701	-142.951	2.91418		13	-176.666	37.7633	-170.538	13.1999	-175.17	26.0344	-169.287	11.6282		13	-149.036	23.324	2.49996	-144.36	65.215	0.78947	-138.514	53.841	0.841131	-146.628	99.986	0.545459		13			0	2	0.788877	2.53525	4	1.18889	3.36448	1	0.211125	4.73654
	14	-143.807	3.00655	-143.13	2.93319	-149.281	3.70226	-143.683	2.99294		14	-175.914	30.7957	-172.03	15.7128	-169.651	12.0467	-176.634	37.4034		14	-143.643	29.801	1.69813	-142.365	104.809	0.468754	-136.169	69.311	0.624997	-150.975	93.778	0.659337		14			0	3	0.763897	3.92723	5	0.733339	6.81813	2	1.34723	1.48453
	15	-147.225	3.41685	-150.461	3.88214	-147.856	3.50097	-147.529	3.45701		15	-178.438	80.6746	-150.068	3.8208	-173.703	19.936	-176.906	40.6989		15	-146.681	85.564	0.638294	-143.13	65	0.769229	-134.409	51.445	0.816318	-140.417	82.392	0.571431		15			0	5	0.46668	10.714	3	0.89997	3.33344	1	0.850012	1.17645
	16	-139.332	2.56051	-147.36	3.4346	-139.565	2.58168	-141.394	2.75518		16	-172.546	16.8142	-169.16	11.4887	-171.827	15.3174	-175.711	29.3331		16	-129.685	61.074	0.638291	-139.304	65.947	0.697667	-122.939	42.3	0.845064	-147.095	91.118	0.606065		16			0	4	1.06945	3.74023	1	0.311107	3.21432	2	0.908316	2.20188
	17	-143.865	3.01295	-144.058	3.03436	-141.52	2.76764	-142.958	2.91492		17	-175.657	28.967	-171.254	14.2996	-166.373	9.07458	-176.424	35.2017		17	-135.579	23.336	1.83672	-145.914	160.59	0.333331	-124.346	36.335	1.00001	-151.574	30.986	2.03389		17			0	2	0.213902	9.35006	2	0.3	6.66666	3	0.9722	3.08578
	18	-144.926	3.13316	-143.415	2.96379	-142.334	2.84983	-146.497	3.32331		18	-175.684	29.1489	-171.674	15.032	-170.665	13.3827	-173.928	20.6806		18	-97.85	16.824	1.80003	-148.109	53	1.07142	-124.824	56.036	0.652167	-147.492	40.317	1.38459		18	1	0.933338	1.07142	2	0.316662	6.31588	2	0.633335	3.15789	4	0.625017	6.39982
	19	-144.638	3.09991	-144.767	3.11475	-140.572	2.67554	-144.462	3.07982		19	-174.806	24.2009	-168.818	11.1287	-170.412	13.0232	-175.525	28.1092		19	-99.068	11.477	2.64701	-146.56	31.757	1.71427	-138.013	63.905	0.701754	-147.061	28.2	1.95648		19			0	3	0.552776	5.42716	2	0.266682	7.49957	1	0.594446	1.68224
	20	-148.643	3.6101	-149.708	3.76588	-144.324	3.06419	-148.536	3.59498		20	-153.486	4.40962	-167.969	10.3223	-168.69	10.9994	-176.248	33.546		20	-97.031	22.167	1.36362	-151.837	112.294	0.56603	-150.255	67.185	0.900003	-148.151	77.698	0.73171		20			0	4	0.633327	6.31585	1	0.411109	2.43245	2	0.966664	2.06897
	21	-145.069	3.14985	-145.008	3.14272	-147.633	3.4709	-143.046	2.92425		21	-177.184	44.7242	-159.677	5.93977	-172.185	16.0285	-175.914	30.7957		21	-97.08	20.825	1.45164	-140.486	125.734	0.374998	-139.728	31.455	1.47543	-143.931	33.403	1.52545
	22	-142.334	2.84983	-143.267	2.94785	-146.701	3.34916	-144.894	3.12944		22	-167.661	10.0568	-174.746	23.923	-171.545	14.7994	-174.864	24.4757		22	-95.947	44.238	0.681819	-135.567	71.421	0.6	-143.13	51.667	0.967733	-146.889	20.594	2.66673
	23	-141.499	2.76555	-141.746	2.79016	-142.815	2.89984	-139.185	2.54726		23	-174.976	25.0242	-137.911	2.43562	-170.083	12.5828	-167.661	10.0568		23	-96.422	43.272	0.697667	-141.654	28.476	1.6981	-133.221	37.966	1.08434	-148.597	67.172	0.857136
	24	-144.246	3.0554	-145.359	3.18406	-145.176	3.16241	-144.752	3.11302		24	-176.698	38.13	-170.293	12.8605	-167.593	9.99989	-171.995	15.6432		24	-95.735	46.231	0.65218	-149.036	42.76	1.36364	-146.25	88.197	0.61225	-143.871	123.81	0.410964
	25	-140.102	2.63124	-144.345	3.06656	-137.726	2.41986	-139.939	2.61608		25	-160.017	6.04976	-162.646	7.03969	-176.055	31.9001	-174.118	21.3536		25	-95.212	41.17	0.731711	-138.145	64.444	0.697673	-150.255	84.654	0.714281	-144.982	89.747	0.582526
	26	-142.958	2.91492	-148.707	3.6192	-148.478	3.58682	-141.736	2.78916		26	-138.145	2.45571	-163.61	7.47944	-176.269	33.7354	-171.552	14.8118		26	-139.508	85.471	0.540542	-144.039	126.016	0.4054	-139.138	55.535	0.825691	-144.851	59.927	0.869559
	27	-145.125	3.15642	-135.294	2.22259	-143.775	3.00303	-146.056	3.26837		27	-168.152	10.4864	-164.427	7.89352	-170.819	13.6112	-168.69	10.9994		27	-141.667	27.409	1.76472	-146.056	62.682	0.85713	-142.716	36.868	1.34328	-146.575	29.954	1.81818
	28	-147.529	3.45701	-141.506	2.76625	-142.341	2.85055	-145.784	3.23511		28	-177.91	60.2819	-167.093	9.59988	-177.634	53.2432	-174.459	22.6767		28	-143.063	57.133	0.873787	-151.955	60.618	1.05261	-146.881	69.549	0.78947	-144.719	129.85	0.400002
	29	-145.125	3.15642	-140.029	2.62444	-147.724	3.48313	-147.426	3.44333		29	-176.143	32.6302	-145.582	3.21071	-175.711	29.3331	-173.047	18.0391		29	-96.134	29.167	1.03448	-148.241	74.095	0.769236	-148.033	39.193	1.44578	-145.516	60.052	0.882353
	30	-147.926	3.51048	-139.378	2.56467	-147.995	3.51989	-140.404	2.6596		30	-177.879	59.4	-143.746	2.99985	-169.216	11.5498	-174.806	24.2009		30	-96.722	28.194	1.07142	-144.389	91.022	0.566036	-145.46	62.318	0.849061	-145.606	90.284	0.588239
											31	-174.623	23.3726	-136.444	2.31368	-167.471	9.89939	-175.657	28.967
											32	-175.711	29.3331	-169.439	11.7995	-175.156	25.9588	-176.424	35.2017
											33	-171.87	15.3995	-153.435	4.39981	-174.71	23.7593	-174.174	21.5603

## Sheet: Fig. 5-c,f
c				f
	GFP				APR2-C
	apr2::GFP	APR2-ΔN			17XNL	Δapr2
	0.7598	0.2875			0.8954	0.3011
	0.9605	0.3527			0.9496	0.3867
	0.6837	0.2768			0.8302	0.3527
	0.5318	0.3798			0.8302	0.232
	0.8575	0.4341			0.852	0.2576
	0.635	0.4179			1.2861	0.277
	0.9279	0.1736			0.6837	0.3577
	0.6457	0.2875			0.7868	0.3734
	0.6729	0.2875			0.7923	0.4145
	0.8141	0.3202			0.9768	0.3797
	0.7434	0.3364			1.1721	0.2366
	0.8141	0.4341			0.9116	0.2326
	0.9605	0.5155			0.7923	0.2797
	0.8466	0.3582			0.7271	0.3672
	0.7923	0.2875			0.8575	0.2665
	0.9116	0.4286			1.0039	0.4281
	0.9009	0.293			0.6295	0.3131
	0.852	0.3418			0.9334	0.2913
	0.7598	0.2768			0.9388	0.2854
	1.1286	0.1791			0.89	0.2599
	0.8736	0.3309			0.8986	0.316
	1.0364	0.2605			0.9076	0.2924
	0.955	0.2496
	0.9443	0.3582
	0.8575	0.2659
	0.9009	0.3582
	1.0039	0.217
	0.8357	0.255

## Sheet: Fig. 6-d,g
d				g
	17XNL	Δapr2			Area (um2)			Volume (um3)
	78	253			17XNL	Δapr2		17XNL	Δapr2
	68	213			46.579	23.7624		0.32029	0.156602
	33	276			32.8888	12.9004		0.220785	0.157291
	38	181			36.114	15.5503		0.243871	0.197365
	37	133			39.6908	21.1648		0.267745	0.274722
	36	184			34.2396	12.1068		0.467372	0.158006
	18	106			30.3573	22.9381		0.404595	0.292546
	67	127			30.2445	11.4018		0.415453	0.140588
	53	207			36.854	28.6794		0.499784	0.188979
	50	207			30.4696	28.384		0.198537	0.181051
	60	158			33.5531	23.6181		0.218185	0.149564
	53	209			35.4653	28.9569		0.235087	0.189573
	67	281			35.4025	27.606		0.237444	0.184818
	116	106			36.163	24.2489		0.241634	0.161739
	42	236			30.6498	24.1746		0.203791	0.157615
	86	197			42.8739	24.795		0.290319	0.166669
	52	187			37.4826	18.7236		0.252468	0.119793
	104	214			39.1881	26.5255		0.265012	0.176305
	75	123			46.135	26.5397		0.316958	0.176668
	81	133			40.2008	18.9905		0.273027	0.125413
	82	243			50.6398	28.8875		0.349791	0.196882
	57	244			44.4613	14.1811		0.308255	0.097507
	47	112			49.3069	14.8974		0.339996	0.102616
	72	230			30.2756	28.8754		0.203168	0.377112
	119	237			38.1302	27.1305		0.2628	0.174299
	72	151			40.0837	24.1973		0.271536	0.165815
	58	192			35.0092	29.4566		0.237858	0.196701
	100	289			44.9479	20.9612		0.311797	0.108438
	70	267			40.0936	21.1282		0.281079	0.144334
	58	168			41.0983	13.2261		0.284592	0.090679
	99	86			30.2058	4.11096		0.208536	0.285419
	65	121			31.7885	8.07381		0.219713	0.420518
	92	208			30.7667	4.81223		0.210629	0.032903
	93	244			31.994	6.1577		0.220692	0.043299
	77	164			38.7931	4.10931		0.555629	0.36643
	66	122			43.6631	9.67753		0.615394	0.067993
	66	201			43.8365	6.74483		0.626402	0.04772
	36	148			32.5623	9.56147		0.431503	0.065765
	52	150			31.044			0.2126
	58	73			36.0291			0.24708
	50	246			42.6601			0.292382
	109	123			37.4711			0.532616
	103	247			45.9585			0.314957
	81	101			42.2662			0.284866
	59	181			39.3461			0.269545
	83	140
	73	119
	57
	75
	71
	72
	60
	68
	121
	74
	127
	56
	97
	63
	53
	109
	54
	44
	57
	80
	63
	71
	56
	73
	73
	61
	56

## Sheet: Fig. 7-b,f
b
			1	2	3	4	5	6	7	8	9	10	11	12	13	14	15	16	17	18	19	20	21	22	23	24	25	26	27	28	29	30	31	32	33	34	35	36	37	38	39	40
	17XNL	cell-1	0.620994	0.694602	0.732782	0.771935	0.784403	0.787582	0.803384	0.815601	0.832327	0.797164	0.766374	0.685204	0.684801	0.721499	0.713516	0.727357	0.740926	0.728646	0.732755	0.739869	0.761317	0.784213	0.790606	0.779289	0.75972	0.801726	0.82102	0.831385	0.833653	0.829927	0.852304	0.923045	0.910709	0.886047	0.819889	0.752976	0.711407	0.728328	0.824309	0.965018
		cell-2	0.719212	0.767381	0.780226	0.794287	0.814305	0.849416	0.855418	0.844486	0.825807	0.8482	0.83376	0.832211	0.862766	0.848269	0.815706	0.822753	0.821838	0.836495	0.851666	0.880075	0.884576	0.896162	0.888193	0.854395	0.80191	0.802144	0.831117	0.889866	0.945109	0.91002	0.896916	0.833203	0.825432	0.843384	0.889056	0.887813	0.879948	0.949571	0.985679	0.853684
		cell-3	0.814641	0.841665	0.858715	0.814002	0.799125	0.783511	0.758956	0.744394	0.779797	0.866872	0.936084	0.943172	0.90314	0.797915	0.738971	0.726971	0.711546	0.705904	0.714567	0.752219	0.784275	0.792226	0.784799	0.80929	0.815851	0.811136	0.833332	0.857775	0.865956	0.895381	0.921801	0.926602	0.939431	0.922727	0.928848	0.944757	0.951434	0.924009	0.975861	0.902297
		cell-4	0.676504	0.670526	0.703442	0.707617	0.688541	0.675556	0.683961	0.685002	0.672709	0.677811	0.679072	0.680956	0.68436	0.688462	0.684323	0.714475	0.73122	0.724494	0.725815	0.735229	0.736779	0.74177	0.760641	0.759549	0.769373	0.792688	0.812711	0.833529	0.820781	0.785064	0.775096	0.757076	0.756453	0.751068	0.760094	0.767081	0.745993	0.733344	0.817768	0.966638
		cell-5	0.564698	0.567385	0.550926	0.551371	0.554262	0.564517	0.576759	0.592428	0.586767	0.594973	0.58451	0.566513	0.57707	0.577632	0.591015	0.611121	0.623933	0.639936	0.65327	0.628467	0.621148	0.613166	0.628752	0.67327	0.722788	0.744016	0.749018	0.735043	0.733948	0.737167	0.751858	0.767839	0.822355	0.937899	0.986059	0.976208	0.864396	0.792772	0.851017	0.938039
		cell-6	0.469892	0.523025	0.572773	0.603221	0.631544	0.652438	0.655565	0.664163	0.672894	0.684571	0.681764	0.690638	0.685132	0.690411	0.684735	0.693933	0.709852	0.720525	0.724356	0.73585	0.737787	0.751511	0.764566	0.766035	0.741276	0.751106	0.745193	0.770622	0.756706	0.776915	0.778126	0.789707	0.787056	0.79007	0.820764	0.824505	0.822331	0.806408	0.850507	0.964339
		cell-7	0.656796	0.634894	0.634255	0.621086	0.605015	0.588201	0.562897	0.571117	0.575796	0.592986	0.612081	0.616818	0.628701	0.638178	0.697185	0.701991	0.670947	0.640892	0.627631	0.632672	0.658052	0.684992	0.689106	0.687921	0.68132	0.705853	0.708101	0.709642	0.710674	0.716845	0.705305	0.717372	0.752229	0.799278	0.818576	0.822375	0.825572	0.861208	0.969957	0.750505
		cell-8	0.503936	0.510179	0.508329	0.505367	0.512704	0.511469	0.521871	0.539819	0.546709	0.529288	0.523466	0.535746	0.525364	0.52499	0.53643	0.526544	0.533321	0.547615	0.563868	0.587629	0.597434	0.632091	0.649698	0.676754	0.728468	0.767909	0.77353	0.746552	0.745652	0.753836	0.783895	0.833354	0.875729	0.922465	0.953963	0.995277	0.967729	0.912124	0.826274	0.645248
		cell-9	0.810598	0.827085	0.827651	0.831963	0.859919	0.841321	0.804234	0.788138	0.762207	0.77325	0.804562	0.835286	0.847136	0.817806	0.761476	0.709516	0.713637	0.727634	0.717439	0.704965	0.719523	0.76874	0.797047	0.783272	0.779517	0.793054	0.805145	0.835305	0.836109	0.860547	0.901281	0.94605	0.97218	0.969927	0.947182	0.892382	0.822582	0.803021	0.874218	0.914495
		cell-10	0.70959	0.700247	0.71849	0.785243	0.790718	0.753297	0.774694	0.767144	0.711301	0.715301	0.745788	0.761121	0.741342	0.72459	0.731834	0.715257	0.707914	0.700659	0.678538	0.687554	0.687336	0.682483	0.698326	0.724866	0.719487	0.720424	0.752159	0.771853	0.778373	0.781	0.810052	0.839665	0.857121	0.864413	0.9113	0.951998	0.923233	0.874699	0.892347	0.956364
		cell-11	0.70959	0.700247	0.71849	0.785243	0.790718	0.753297	0.774694	0.767144	0.711301	0.715301	0.745788	0.761121	0.741342	0.72459	0.731834	0.715257	0.707914	0.700659	0.678538	0.687554	0.687336	0.682483	0.698326	0.724866	0.719487	0.720424	0.752159	0.771853	0.778373	0.781	0.810052	0.839665	0.857121	0.864413	0.9113	0.951998	0.923233	0.874699	0.892347	0.956364
		cell-12	0.526934	0.531568	0.541809	0.555822	0.546859	0.540081	0.550967	0.560013	0.558657	0.575578	0.58481	0.595326	0.610052	0.603657	0.59896	0.600052	0.601457	0.577359	0.578302	0.579264	0.577913	0.575752	0.59005	0.579034	0.598109	0.584929	0.589281	0.587003	0.593767	0.613914	0.641138	0.751667	0.957459	0.939938	0.871529	0.857992	0.950394	0.95908	0.959377	0.890761
	Δapr2	cell-1	0.847208	0.891073	0.864583	0.881852	0.8602	0.837346	0.879539	0.859364	0.825277	0.830746	0.831844	0.913757	0.97746	0.933726	0.84787	0.785264	0.758359	0.741742	0.781387	0.76053	0.713462	0.607925	0.418237	0.322615	0.283332	0.269115	0.266796	0.266622	0.264188	0.298296	0.331421	0.32685	0.285925	0.253695	0.213797	0.220273	0.220586	0.205937	0.218072	0.22757
		cell-2	0.956978	0.993176	0.879432	0.810795	0.794324	0.828201	0.775636	0.721513	0.723388	0.684319	0.638977	0.617988	0.562017	0.550304	0.514738	0.449717	0.388122	0.37203	0.324923	0.312357	0.30435	0.29918	0.304748	0.298518	0.300507	0.292643	0.258116	0.247242	0.242567	0.219289	0.220166	0.232599	0.228645	0.231092	0.232651	0.21213	0.241247	0.22602	0.216966	0.232718
		cell-3	0.842814	0.801068	0.757031	0.784958	0.783899	0.794923	0.785518	0.772576	0.840753	0.849251	0.874803	0.878559	0.900837	0.883999	0.865138	0.845171	0.895979	0.899068	0.878172	0.905508	0.928365	0.994766	0.957506	0.900038	0.675723	0.582594	0.548373	0.540354	0.558047	0.536174	0.476352	0.47233	0.439721	0.409279	0.362194	0.327989	0.285875	0.216336	0.193422	0.168014
		cell-4	0.893845	0.951025	0.997003	0.991297	0.968189	0.975448	0.998092	0.956379	0.927049	0.905819	0.813654	0.733546	0.727411	0.658152	0.593308	0.518238	0.479393	0.457682	0.410443	0.329383	0.29859	0.283685	0.285035	0.269795	0.224753	0.187673	0.175925	0.156267	0.150952	0.134244	0.118594	0.112997	0.114691	0.101269	0.105691	0.106526	0.11464	0.123476	0.147041	0.148294
		cell-5	0.936272	0.939122	0.939111	0.996306	0.886657	0.840689	0.838171	0.825459	0.83274	0.831205	0.816587	0.857278	0.780555	0.650426	0.474924	0.352294	0.299612	0.277554	0.25334	0.225804	0.187491	0.176827	0.190185	0.192548	0.173335	0.155469	0.165182	0.163128	0.171479	0.154829	0.126916	0.116163	0.118818	0.123005	0.147102	0.151202	0.166941	0.158102	0.14549	0.132141
		cell-6	0.99746	0.943938	0.805328	0.760724	0.731431	0.686755	0.666508	0.667757	0.651469	0.622286	0.607882	0.600392	0.601405	0.577276	0.527764	0.500201	0.49839	0.50187	0.447012	0.40505	0.397067	0.364624	0.364792	0.340358	0.286139	0.271301	0.252532	0.219481	0.176204	0.159643	0.140025	0.127441	0.106618	0.096648	0.085108	0.078458	0.07911	0.076533	0.075607	0.065732
		cell-7	0.912255	0.955364	0.991981	0.978873	0.975243	0.958069	0.96995	0.952098	0.910017	0.781057	0.69104	0.625076	0.559792	0.430755	0.392002	0.406477	0.404909	0.369232	0.325012	0.27964	0.235894	0.229932	0.208562	0.202635	0.223862	0.235376	0.243803	0.229491	0.217193	0.23459	0.244972	0.230971	0.250706	0.236501	0.209505	0.202704	0.18032	0.17584	0.16577	0.175212
		cell-8	0.937925	0.994394	0.967791	0.907988	0.859212	0.826346	0.828949	0.849932	0.765684	0.722385	0.690114	0.650328	0.599156	0.577044	0.521893	0.50224	0.476434	0.42042	0.398899	0.347722	0.299483	0.304647	0.264684	0.231685	0.175989	0.149729	0.133311	0.137273	0.143371	0.145015	0.146089	0.15867	0.159414	0.153464	0.144338	0.130295	0.139822	0.146957	0.138459	0.12739
		cell-9	0.848665	0.889811	0.924606	0.970979	0.97671	0.992476	0.995665	0.979664	0.923475	0.915863	0.929801	0.886242	0.869157	0.835368	0.752024	0.723112	0.7177	0.720495	0.712876	0.72045	0.66703	0.644346	0.598944	0.566171	0.555362	0.557088	0.51731	0.464994	0.424598	0.37766	0.364905	0.351684	0.306619	0.281777	0.237111	0.186312	0.152762	0.136385	0.125993	0.110705
		cell-10	0.873063	0.905868	0.978057	0.995267	0.979761	0.971125	0.949633	0.931685	0.994288	0.984315	0.980873	0.942469	0.956458	0.910576	0.803163	0.73164	0.658566	0.636916	0.639058	0.641297	0.613699	0.556118	0.463363	0.417341	0.380008	0.326085	0.257827	0.218627	0.213407	0.191972	0.165461	0.156484	0.151702	0.136977	0.131552	0.112304	0.099654	0.093843	0.084875	0.076797
		cell-11	0.886478	0.959406	0.95685	0.996149	0.974304	0.932783	0.946627	0.97571	0.980937	0.953126	0.877889	0.75015	0.697655	0.702726	0.670703	0.618037	0.598976	0.558312	0.473431	0.435003	0.404784	0.39099	0.37805	0.341189	0.323537	0.324606	0.285082	0.261662	0.238357	0.223135	0.221944	0.212397	0.207719	0.203362	0.200205	0.176143	0.175256	0.179507	0.170448	0.157246
		cell-12	0.808804	0.788124	0.754216	0.742118	0.768324	0.791463	0.845207	0.883866	0.883581	0.828467	0.806637	0.834666	0.907886	0.946419	0.971212	0.999923	0.962444	0.92039	0.921523	0.882485	0.80518	0.713431	0.639251	0.582955	0.520805	0.494045	0.489196	0.454681	0.41905	0.402626	0.368703	0.304482	0.275325	0.248037	0.232606	0.232786	0.22357	0.195334	0.177285	0.140784
		cell-13	0.966856	0.958066	0.956141	0.940665	0.944895	0.93486	0.949962	0.959798	0.918373	0.875706	0.870949	0.820613	0.792113	0.762845	0.703391	0.677405	0.65915	0.671504	0.642985	0.613928	0.585678	0.581962	0.539998	0.515723	0.477392	0.448139	0.417349	0.402047	0.37759	0.352584	0.341399	0.318671	0.312962	0.301092	0.277945	0.255558	0.24423	0.23129	0.226204	0.213102
		cell-14	0.965672	0.999639	0.994565	0.9919	0.99401	0.969273	0.87161	0.760329	0.681399	0.648471	0.636737	0.609285	0.576306	0.499078	0.452665	0.423423	0.381915	0.35445	0.335769	0.264069	0.233776	0.201439	0.195756	0.184577	0.179856	0.174174	0.15159	0.124432	0.112907	0.10597	0.105935	0.103748	0.098291	0.08721	0.088103	0.099649	0.086408	0.070035	0.078997	0.082019
		cell-15	0.876387	0.86323	0.833932	0.841913	0.875836	0.922548	0.958653	0.995987	0.968616	0.905891	0.858352	0.69249	0.589272	0.546373	0.520963	0.467596	0.403137	0.372752	0.344614	0.34548	0.365245	0.36306	0.326105	0.307209	0.300787	0.291001	0.284758	0.266095	0.263449	0.241042	0.223527	0.217079	0.193039	0.17977	0.189785	0.189626	0.154028	0.149002	0.145409	0.135817
		cell-16	0.969418	0.837709	0.711686	0.659263	0.637167	0.595321	0.577225	0.493248	0.419513	0.38349	0.359426	0.333572	0.282397	0.249711	0.269	0.275411	0.267483	0.21092	0.193305	0.197509	0.187243	0.180614	0.169891	0.151178	0.131301	0.119152	0.118875	0.133469	0.154177	0.162722	0.164068	0.177785	0.192116	0.212406	0.249195	0.244053	0.233088	0.214868	0.203912	0.208449
		cell-17	0.96552	0.995745	0.974246	0.943724	0.868372	0.791849	0.758172	0.748211	0.714585	0.685641	0.676581	0.657954	0.630863	0.561809	0.453491	0.407611	0.383235	0.343036	0.315421	0.305219	0.301615	0.301298	0.269803	0.252348	0.206329	0.171544	0.136657	0.124712	0.113512	0.098357	0.096027	0.087428	0.08168	0.075619	0.067235	0.06315	0.060286	0.056991	0.056403	0.051531
		cell-18	0.989868	0.976669	0.88271	0.746844	0.640861	0.575752	0.515407	0.497473	0.48174	0.490538	0.461684	0.399111	0.371895	0.339323	0.316442	0.287895	0.260616	0.26745	0.242365	0.223418	0.228999	0.234805	0.241165	0.225245	0.182571	0.174629	0.165286	0.179468	0.196247	0.22201	0.20941	0.136962	0.126796	0.133554	0.134545	0.122001	0.107795	0.086767	0.085896	0.078754
		cell-19	0.881305	0.89177	0.90451	0.979418	0.985459	0.979936	0.916229	0.910047	0.907967	0.859517	0.796822	0.756977	0.766591	0.676211	0.60526	0.573922	0.559938	0.564455	0.51822	0.494951	0.447913	0.41964	0.407025	0.405012	0.412787	0.452506	0.460424	0.446228	0.426179	0.403308	0.387357	0.361361	0.358255	0.389188	0.410124	0.402625	0.332978	0.298391	0.29593	0.295464
		cell-20	0.967305	0.973992	0.855739	0.792305	0.781156	0.794718	0.798612	0.724265	0.665992	0.611038	0.578402	0.544486	0.503291	0.462033	0.440628	0.38478	0.373117	0.319096	0.276412	0.249415	0.238432	0.241451	0.23415	0.219805	0.209157	0.199366	0.191908	0.204576	0.202384	0.177185	0.162227	0.161377	0.16554	0.162631	0.154193	0.129976	0.117781	0.114007	0.104699	0.097902
f
	17XNL	d1	60.57	59.98	61.62	57.63	52.49	54.79	53.22	59.33	60.4	57.77	57.14	58.77	54.18	63.65	56.7	56.49	61.51	63.42	54.67	57.03	59.09	55.37	63.92	57.81	72.29	69.41	72.09	66.7	74.91	66.9	73.11	80.29	73.09	89.44	72.44	79.07	68	72.02	76.75	74.45	85.68	74.02	73.95	77.25	75.01	69.27	81.89
	Δapr2		57.61	53.55	55.98	51.61	56.68	53.6	59.73	52.51	62.23	60.88	63.88	118.36	166.68	150.2	190.42	128.99	204.04	130.7	62.11	56.48	59.86	53.3	56.67	52.72	56.14	51.78	51.98	56.55	81.28	52.44	97.76	54.12	167.99	56.53	62.34	55.89	62.07	56.39	60.33	80.6	64.95	55.77	54.3	56.48	60.46	66.64	53.93
	17XNL	d2	72	75	75	77	79	83	84	85	85	85	86	86	90	90	92	92	93	94	96	97	97	98	98	99	100	101	101	101	101	103	103	103	104	104	105	105	105	106	107	107	107	107	107	108	108	108	110
	Δapr2		60	69	62	72	94	78	70	97	40	63	26	44	39	13	61	15	52	77	158	121	204	160	142	64	79	138	146	127	104	116	116	100	107	106	97	102	64	96	155	74	81	120	112	51	112	205	36
[truncated: 600 more columns]

## Sheet: Fig. 9-c,d,e,f,g
c						d					e					f					g
	17XNL	Δara1	Δaprp2	Δaprp4			17XNL	Δaprp2	Δaprp4			17XNL	Δaprp2	Δaprp4			17XNL	Δaprp2	Δaprp4			17XNL	Δaprp2	Δaprp4
	88	73	196	132			48.38	34	34			123.924	122.008	141.888			6.28146	3.09447	6.82772			80	7	2
	87	62	133	255			45.45	28	41			145.408	141.939	162.975			5.23447	2.39606	1.0703			75	3	1
	61	98	109	192			50	46	43			170.362	162.671	173.378			6.9952	0.526151	0.44149			50	0	0
	55	90	184	204			60					140.517	146.184	168.035			5.84758	4.13687	4.82675			70	1	2
	99	95	154	247			59					135.499	142.946	162.245			5.87398	1.84275	0.557938			85	3	0
	55	53	128	200			68					100.075	159.867	156.067			9.0231	0.164996	3.05831			90	6	0
	80	83	160	139								159.401	144.936	137.1			8.48727	0.594683	7.1895			200	12	1
	64	99	163	208								165.964	111.94	136.868			4.85275	1.89649	0.345143			70	4	0
	79	83	191	213								115.56	128.38	153.239			0.872966	0.874277	1.23216			80	5	0
	80	92	226	149								142.012	136.251	152.462			3.97429	1.53324	0.64854			125	14	0
	54	57	202	187								148.211	169.775	152.621			2.10034	0.651209	1.5351			130	4	0
	78	78	122	182								85.215	140.171	173.83			6.32916	6.64535	4.40022			70	2	0
	64	83	177	217								149.077	146.059	148.08			2.98376	2.76015	4.98322			75	3	0
	80	86	180	156								130.07	154.073	172.643			6.1497	2.36695	1.66129			60	0	0
	51	92	160	156								153.057	131.847	172.064			5.43201	0.770872	5.43993			65	0	0
	86	82	104	174								121.966	168.582	166.201			7.4102	0.938507	4.49233			75	0	1
	52	86	173	130								138.657	142.538	152.432			6.03714	5.64244	0.668858			210	5	0
	104	80	158	191								153.667	141.694	151.139			7.13599	3.65171	2.72853			21	12	0
	75	66	161	278								162.031	134.551	161.069			9.81893	0.465389	1.77434			80	11	0
	93	96	121	172								114.869	109.047	162.37			7.82547	0.458194	2.51292			70	0	0
	95	59	204	296								141.52	178.57	146.17			4.24681	1.01626	1.38456			0	9	0
	80	91	208	185								158.259	120.624	153.237			2.42456	3.47638	2.44319			50	2	0
	91	91	160	160								159.829	177.971	179.355			2.76605	1.05306	0.456338			105	3	0
	65	66	280	206								146.702	169.808	155.683			9.76605	2.60723	0.451232			60	2	0
	51	92	277	294								146.98	113.684	177.879			7.92482	1.88438	1.02075			110	1	0
	82	67	218	216								162.914	162.042	164.249			4.10531	0.439467	0.654099
	89	80	180	236								122.822	141.138	139.183			6.62474	1.93242	1.2914
	82	87	214	163								105.949	145.46	156.919			9.37168	3.09233	0.882106
	64	87	142	213								99.892	128.832	162.17				0.723552	1.3398
	91	84	181	155								107.057	147.915	167.347				3.71998
	74	112	181	287								134.833	151.399	163.03				4.94992
	69	72	128									112.576	159.638	137.045
	95	92	246									132.597	136.247	151.714
	93	74	220									143.912	156.813	140.816
	77	51										151.722	157.85	158.606
	66	82										104.24	120.832	156.34
	66	75										108.572	133.264	144.361
	36	74										136.3	176.332	173.2
	52	92										108.286	157.826	164.51
	58	83										108.47	173.724	163.74
	50	64										130.421	163.704
	109	83										138.6	154.461
	103	88										127.61	153.611
	81	51										117.261	161.157
	59	59										135.4	144.028
	83	75										115.647	161.385
	73	86										121.384	154.372
	57	82										120.91	141.079
	75	55										114.381	142.082
	71	84											152.956
	72	83											163.691
	60	63											151.803
	68	99											174.433
	121	78											151.453
	74	57
	127	55
	57	76
	58	100
	79	52
	93
	81
	95
	86
	85

## Sheet: Supplementary Fig. 1-a,b,c,e
a						e
		male					17XNL-G1	17XNL-G2		Δapr2-G1	Δapr2-G2
	17XNL	80.21	75.51	85.92			15.295	43.08		8.006	15.128
	Δapr2	83.47	88.62	81.43			11.259	41.057		10.312	23.361
	Δapr2n	73.26	78.53	88.62			12.796	33.07		11.965	20.927
							10.862	30.94		9.266	15.898
							6.751	21.238		14.477	26.421
b		female					11.423	21.634		10.571	62.877
	17XNL	94.13	96.5	97.34			11.533	41.04		9.951	37.039
	Δapr2	90.52	95.34	93.22			11.921	29.738		8.219	20.353
	Δapr2n	93.17	94.58	91.06			12.086	52.995		9.983	21.534
							9.831	38.429		10.599	9.343
							6.618	47.517		9.101	20.697
c	17XNL	Δapr2	Δapr2n				10.727	23.599		11.139	27.941
	91.8	90.2	88.7				10.209	48.836		7.852	14.819
	85.3	79.32	92.74				12.344	28.825		12.768	21.904
	88.2	85.5	85.31				10.46	28.149		10.377	24.85
							13.103	19.972		11.067	48.363
							10.965	28.69		9.913	15.117
							14.597	26.307		10.978	23.659
							10.907	15.339		12.648	22.028
							12.57	12.792		10.056	37.606
							12.985	10.056		11.212	28.708
							9.248	38.03		10.347	15.621
							12.564	38.579		8.819	34.543
							12.688	61.878		10.249	7.543
							12.545	35.505		13.411	47.541
							12.942	21.294		10.392	42.473
							10.803	29.796		13.458	44.454
							9.248	26.805		11.797	7.174
							10.208	24.319		8.95	35.766
							11.137	20.546		11.356	33.271
							11.219	46.12		7.952	22.242
							8.053	37.741		10.946	26.477
							10.94	28.516		19.283	17.225
							12.79	22.751		11.248	26.391
							12.855	63.52		10.524	25.779
							10.743	31.441		13.73	60.372
							9.074	54.356		13.087	19.977
							13.394	46.268		12.369	14.766
							7.677	20.81		10.966	46.335
							14.882	27.759		11.088	47.185
							12.275	25.893		13.322	7.003
							14.497	26.236		13.972	39.744
							6.713	73.634		13.122	47.763
							9.813	28.859		12.35	32.682
							12.516	20.805		8.533	68.566
							11.271	41.274		12.041	25.742
							14.012	61.148		13.416	63.1
							13.892	41.205		12.821	20.056
							11.933	42.872		9.118	37.791
								31.309			46.1568
								34.831			30.422
								34.123			27.093
											7.965
											36.842
											43.123

## Sheet: Supplementary Fig. 3d
d
	GFP					APR2-GFP
	time(s)	mean	SD	N		time(s)	mean	SD	N
	0	0.994237	0.023107	17		0	0.992854	0.063529	20
	0.309353	1.00667	0.023521	17		29.843	1.01068	0.065776	20
	1.61953	0.213438	0.101062	17		61.099	0.155793	0.122742	20
	1.92607	0.307488	0.096951	17		89.846	0.187983	0.132875	20
	2.22141	0.371831	0.096888	17		119.847	0.176574	0.141143	20
	2.59899	0.440573	0.114405	17		149.843	0.185164	0.133943	20
	3.07469	0.486821	0.115112	17		179.845	0.18752	0.142992	20
	3.57282	0.53396	0.119192	17		209.848	0.188828	0.127473	20
	4.0747	0.574049	0.12808	17		239.845	0.182773	0.137117	20
	4.5775	0.586185	0.131185	17		269.846	0.190137	0.145508	20
	5.07844	0.610825	0.1187	17		299.848	0.195541	0.152747	20
	5.57751	0.62495	0.118787	17
	6.07471	0.660995	0.132909	17
	6.57285	0.669231	0.123095	17
	7.07752	0.680886	0.13624	17
	7.57472	0.688398	0.125221	17
	8.07659	0.696741	0.134957	17
	8.57379	0.702749	0.129918	17
	9.07473	0.718178	0.130176	17
	9.57847	0.71437	0.132329	17
	10.0766	0.738866	0.133007	17
	10.5738	0.738266	0.122054	17
	11.0757	0.730971	0.115788	17
	11.5747	0.735131	0.126837	17
	12.0729	0.761807	0.128856	17
	12.5757	0.759967	0.136583	17
	13.0766	0.758589	0.144518	17
	13.5794	0.732522	0.126452	17
	14.0766	0.746894	0.136208	17
	14.5766	0.750414	0.126125	17
	15.0757	0.751371	0.12773	17
	15.5748	0.752855	0.121761	17
	16.0738	0.75477	0.135191	17
	16.5738	0.752264	0.134813	17
	17.0776	0.768806	0.137545	17
	17.5767	0.777544	0.131794	17
	18.0767	0.775362	0.138782	17
	18.5757	0.760411	0.118557	17
	19.0739	0.761782	0.121649	17
	19.5711	0.778858	0.133389	17
	20.0729	0.771497	0.137828	17
	20.572	0.780238	0.136017	17
	21.0729	0.777337	0.131697	17
	21.5776	0.798562	0.151921	17
	22.0758	0.785599	0.135951	17
	22.5758	0.779438	0.136955	17
	23.073	0.798789	0.155067	17
	23.572	0.796601	0.146342	17
	24.072	0.787392	0.133879	17
	24.5702	0.77922	0.130437	17
	25.0739	0.789569	0.155642	17
	25.5748	0.795764	0.15283	17
	26.0795	0.796201	0.124	17
	26.5758	0.792986	0.130584	17
	27.0777	0.800182	0.142428	17
	27.5739	0.810484	0.142857	17
	28.0749	0.783343	0.147901	17
	28.5704	0.823565	0.182778	17
	29.0161	0.804186	0.14388	17
	29.4836	0.787719	0.140622	17
	29.8856	0.751519	0.220451	17

## Sheet: Supplementary Fig. 5-c,d
c				d
	APR2-N				Curvature			Intensity			Count
	curved	straighted			mean	SD		mean	SD		N
	1.00287	0.281693			2.11539	0.840329		241.644	43.0949		20
	0.530197	0.170047			1.90368	0.674233		243.999	46.4092		20
	0.682452	0.148243			1.75235	0.587897		243.742	41.8334		20
	0.5553	0.298676			1.61146	0.498294		247.666	65.8936		20
	0.808058	0.395511			1.51604	0.477981		237.01	66.708		20
	0.715846	0.228033			1.44337	0.45413		236.56	64.9997		20
	2.21681	0.518036			1.37172	0.427324		235.464	65.4882		20
	1.03392	0.240005			1.30672	0.40043		233.779	62.7493		20
	0.92692	0.273808			1.24097	0.368502		232.308	65.241		20
	0.539739	0.20846			1.17353	0.337175		231.098	54.5232		20
	1.03348	0.377237			1.11392	0.322871		212.062	52.2696		20
	0.648488	0.194975			1.07149	0.31442		193.736	57.1664		20
	1.26959	0.36205			1.03506	0.300863		190.809	61.6835		20
	1.21353	0.314094			0.999159	0.288116		184.439	65.7427		20
	1.8228	0.41831			0.962781	0.272053		179.464	72.6637		20
	1	0.295279			0.928149	0.255101		170.372	82.0873		20
	0.482243	0.103326			0.900046	0.235369		158.493	93.2903		20
					0.873478	0.215898		159.189	92.1368		20
					0.848032	0.199324		157.835	84.532		20
					0.823028	0.187299		132.311	71.898		20
					0.796329	0.178914		135.675	72.1136		20
					0.77076	0.172611		138.68	78.25		20
					0.746623	0.168358		135.718	77.915		20
					0.723036	0.167211		125.895	72.7289		20
					0.700397	0.168049		130.077	76.5434		20
					0.68172	0.163872		137.045	86.6964		20
					0.665572	0.15602		131.584	85.7477		20
					0.648472	0.149669		118.174	64.2328		20
					0.63197	0.144683		104.207	57.528		20
					0.617639	0.141941		98.7866	50.4847		20
					0.604475	0.141295		100.878	60.8742		20
					0.591669	0.139641		100.199	55.6144		20
					0.579807	0.136918		101.852	54.209		20
					0.56896	0.134205		96.8377	49.7624		20
					0.558245	0.130692		89.0419	42.2822		20
					0.547701	0.12674		90.1121	44.1754		20
					0.536842	0.121929		83.2501	37.6976		20
					0.524906	0.115823		86.2711	38.5118		20
					0.513265	0.110158		84.7607	42.4047		20
					0.502482	0.105062		78.9794	43.6418		20
					0.49315	0.100638		76.9474	35.2462		20
					0.485014	0.098283		69.9651	26.5229		20
					0.477351	0.096243		59.3276	20.0132		20
					0.469969	0.093635		60.874	20.9998		20
					0.462699	0.091233		61.1828	23.6173		20
					0.455847	0.089036		53.2801	20.3265		20
					0.449672	0.087264		54.4781	23.0006		20
					0.443168	0.085541		56.2721	22.8724		20
					0.435823	0.083084		54.4612	22.5074		20
					0.428052	0.080412		59.7472	26.3258		20
					0.420295	0.077918		54.1386	19.8712		20
					0.412473	0.075112		50.9474	17.055		20
					0.404525	0.072507		51.545	15.1826		20
					0.397649	0.070674		48.7505	17.8837		20
					0.390975	0.06968		55.7585	18.0905		20
					0.384089	0.069385		51.1424	17.1799		20
					0.377281	0.069674		49.5556	15.3744		20
					0.370901	0.070093		48.4179	16.0191		20
					0.365343	0.069828		49.7489	19.8315		20
					0.360278	0.06926		49.7448	20.3221		20
					0.35521	0.068885		47.2073	21.7734		20
					0.349936	0.0684		55.5003	26.0996		20
					0.344472	0.067501		55.4044	26.3384		20
					0.339042	0.066576		53.8219	30.5098		20
					0.333641	0.065698		54.1372	28.1174		20
					0.328331	0.064922		54.8431	31.9391		20
					0.322914	0.064014		52.9752	26.9036		20
					0.317225	0.06318		56.0068	34.5811		20
					0.31149	0.062356		55.0403	27.494		20
					0.305974	0.061801		52.909	24.012		20
					0.300714	0.061195		55.0532	23.6088		20
					0.295419	0.060353		54.1275	21.2682		20
					0.290145	0.059565		52.7135	22.8281		20
					0.284921	0.058743		50.6626	19.6493		20
					0.279956	0.058023		52.8122	20.8167		20
					0.275011	0.057237		44.8645	12.8828		20
					0.270208	0.056472		48.6237	19.6177		20
					0.265364	0.055704		47.8008	15.8089		20
					0.260722	0.055082		47.3254	20.1432		20
					0.256146	0.054465		45.8251	13.7195		20
					0.251802	0.053852		44.323	17.6662		20
					0.247755	0.053336		45.3004	25.3969		20
					0.243792	0.052722		39.8996	13.3264		20
					0.239819	0.051913		42.8456	13.843		20
					0.235944	0.050984		43.1088	21.455		20
					0.232335	0.050085		42.7514	16.1442		20
					0.228909	0.049273		49.6479	20.0463		20
					0.225573	0.048472		48.1068	21.3804		20
					0.222209	0.047817		40.4661	14.4302		20
					0.218845	0.047169		47.8639	21.3247		20
					0.215537	0.046675		42.3068	12.97		20
					0.212061	0.045913		47.2721	17.9813		20
					0.208458	0.044997		44.0067	15.0008		20
					0.204922	0.044146		42.6727	17.1768		20
					0.201687	0.043551		41.3576	14.7577		20
					0.198653	0.042975		39.9141	15.5204		20
					0.195861	0.0426		40.7909	15.2907		20
					0.192976	0.042234		42.0005	16.6546		20
					0.19016	0.041782		43.1055	13.2874		20
					0.187471	0.041544		43.5052	19.403		20
					0.18467	0.041328		43.1514	18.7368		20
					0.181749	0.041076		42.5207	20.3865		20
					0.178864	0.040708		44.5723	23.5831		20
					0.176092	0.04052		37.4943	14.4979		20
					0.173618	0.040369		36.9803	13.2916		20
					0.171199	0.040217		34.691	9.25363		20
					0.16882	0.040092		35.5936	13.8341		20
					0.166457	0.03998		34.7749	13.9603		20
					0.163929	0.039817		37.7331	14.5405		20
					0.161429	0.039572		35.6548	14.252		20
					0.15899	0.039397		35.8687	17.486		20
					0.156724	0.039231		37.8686	15.9391		20
					0.154347	0.039123		33.9902	11.6177		20
					0.152043	0.039003		34.6666	12.9338		20
					0.149787	0.038776		35.9447	13.2023		20
					0.147528	0.038496		36.4709	14.4529		20
					0.145407	0.038128		34.4235	11.6056		20
					0.143261	0.037688		33.3966	11.5734		20
					0.141169	0.037244		36.4354	14.8268		20
					0.139244	0.036752		38.0017	18.0307		20
					0.137366	0.036284		37.485	17.9988		20
					0.135547	0.03576		37.4858	18.3484		20
					0.133685	0.035308		36.1125	13.7055		20
					0.13171	0.034854		35.4734	13.2197		20
					0.129687	0.034504		34.57	11.5279		20
					0.12776	0.034241		31.9611	11.7947		20
					0.125931	0.034149		32.3317	11.6178		20
					0.124144	0.034061		35.2904	13.3977		20
					0.122453	0.033941		34.0065	12.2743		20
					0.120742	0.033776		33.4202	9.91937		20
					0.119008	0.033561		33.1544	9.3478		20
					0.117315	0.0334		33.3279	10.0326		20
					0.115677	0.033158		35.0629	12.3799		20
					0.114057	0.032906		33.4438	6.80815		20
					0.112391	0.032711		36.4812	11.0036		20
					0.110811	0.032527		32.9986	12.7533		20
					0.109308	0.03228		36.2363	14.9266		20
					0.107848	0.032017		36.6965	13.7634		20
					0.106332	0.031823		34.4475	13.2918		20
					0.104796	0.031653		33.8302	10.7819		20
					0.103247	0.031516		32.5836	9.8557		20
					0.101693	0.031405		33.1276	9.66006		20
					0.100198	0.031288		30.6528	9.43858		20
					0.098645	0.031164		33.6729	10.679		20
					0.097154	0.031019		32.1645	10.5544		20
					0.095754	0.030879		34.1763	9.90779		20
					0.094474	0.030914		33.0845	10.8195		20
					0.093198	0.030913		32.9275	12.2069		20
					0.091931	0.030876		32.1994	10.3704		20
					0.090673	0.03079		30.1704	10.0127		20
					0.08932	0.030644		31.0452	9.6529		20
					0.088014	0.030553		31.9873	9.56836		20
					0.086732	0.030459		31.9512	10.3586		20
					0.085411	0.030236		32.7903	12.1283		20
					0.084035	0.030009		33.2827	12.2131		20
					0.082639	0.029733		34.6144	13.2334		20
					0.081253	0.029463		34.0239	11.0505		20
					0.079875	0.029181		35.4606	14.1235		20
					0.078505	0.028922		35.3918	14.0432		20
					0.077149	0.02865		32.3317	11.5271		20
					0.075876	0.028393		32.3547	11.0574		20
					0.074655	0.028122		30.8144	9.89597		20
					0.073402	0.02786		33.1126	12.6237		20
					0.072203	0.027607		31.7049	10.8343		20
					0.070978	0.027371		30.7923	12.7874		20
					0.069806	0.027196		32.5997	17.3824		20
					0.0686	0.027116		33.5151	15.5795		20
					0.06738	0.027083		32.5749	12.4574		20
					0.066053	0.026848		31.7836	11.888		20
					0.064649	0.026358		34.5653	13.62		20
					0.063178	0.025776		32.4222	11.4278		20
					0.061596	0.025153		33.4685	10.7624		20
					0.060047	0.024429		30.4851	10.2382		20
					0.058364	0.023569		32.9151	12.7694		20
					0.056646	0.022718		34.7726	14.0778		20
					0.054849	0.021852		30.1809	13.8941		20
					0.053046	0.020932		30.4497	15.2105		20
					0.051228	0.020111		29.9006	10.6201		20
					0.049432	0.019436		31.5251	10.527		20
					0.04763	0.018862		31.0911	11.5594		20
					0.045783	0.018369		30.4702	9.7783		20
					0.043889	0.017857		28.9733	9.17318		20
					0.042097	0.017405		29.5797	13.1794		20
					0.040154	0.017039		26.9347	10.4003		20
					0.038173	0.016622		26.3396	8.59926		20
					0.036189	0.016224		30.0748	10.3149		20
					0.034138	0.015856		29.4491	8.92912		20
					0.031955	0.015511		28.9515	11.3404		20
					0.029794	0.015224		29.2598	11.2045		20
					0.0277	0.015067		29.1945	10.3251		20
					0.025493	0.014915		29.0692	9.92486		20
					0.023052	0.014482		30.4415	9.41139		20
					0.020492	0.013772		31.5256	13.4113		20
					0.017785	0.01304		30.6384	13.7493		20
					0.015187	0.012525		31.4594	15.2858		20
					0.012861	0.012304		32.1244	14.26		20
					0.01088	0.011929		33.2028	13.7919		20
					0.009204	0.011595		30.6688	13.0068		20
					0.007765	0.011455		30.5993	12.948		20
					0.007536	0.010845		29.7586	12.2916		20

## Sheet: Supplementary Fig. 7c
c
			17XNL				Δapr2
	CTRP		0.98	1.02	0.86		0.38	0.22	0.46
	WARP		1.21	0.93	0.94		0.21	0.33	0.34
	chitinase		0.95	1.03	1.21		0.43	0.52	0.38

[truncated: 1 more sheets: Supplementary Fig. 8-f,g]
